# Supplementary material for: A Synthetic Lectin for Glucuronate
Source: ACS Cent Sci. 2025 Aug 1;11(9):1753–61. doi: 10.1021/acscentsci.5c00951 (PMC12464755; doi:10.1021/acscentsci.5c00951)
Supplement: Supplementary file 2 [file oc5c00951_si_002.cif]

data_MPNT
_audit_creation_date               2025-05-16
_audit_creation_method
;
Olex2 1.5
(compiled 2025.04.05 svn.rf049d14d for OlexSys, GUI svn.r7224)
;
_shelx_SHELXL_version_number       '2019/1'
_audit_contact_author_address      ?
_audit_contact_author_email        ?
_audit_contact_author_name         ''
_audit_contact_author_phone        ?
_publ_contact_author_id_orcid      ?
_publ_section_references
;
Dolomanov, O.V., Bourhis, L.J., Gildea, R.J, Howard, J.A.K. & Puschmann, H.
 (2009), J. Appl. Cryst. 42, 339-341.

Krause, L., Herbst-Irmer, R., Sheldrick, G. M. & Stalke, D. (2015).
J. Appl. Crystallogr. 48, 3-10.

Sheldrick, G.M. (2008). Acta Cryst. A64, 112-122.

Sheldrick, G.M. (2015a). "SHELXT - Integrated space-group and 
crystal structure determination". Acta Cryst. A71, 3-8.

Sheldrick, G.M. (2015b). "Crystal structure refinement with SHELXL".
Acta Cryst. C71, 3-8.
;
_chemical_name_common              ?
_chemical_name_systematic          ?
_chemical_formula_moiety          
 'C54 H58 N8 O8, C6 H9 O7, Cl, 13.367(H2 O), 5.537(O)'
_chemical_formula_sum              'C60 H93.74 Cl N8 O33.91'
_chemical_formula_weight           1505.09
_chemical_absolute_configuration   SYN
_chemical_melting_point            ?
loop_
  _atom_type_symbol
  _atom_type_description
  _atom_type_scat_dispersion_real
  _atom_type_scat_dispersion_imag
  _atom_type_scat_source
 'C' 'C' 0.0181 0.0091 'International Tables Vol C Tables 4.2.6.8 and 6.1.1.4'
 'H' 'H' 0.0000 0.0000 'International Tables Vol C Tables 4.2.6.8 and 6.1.1.4'
 'Cl' 'Cl' 0.3639 0.7018 'International Tables Vol C Tables 4.2.6.8 and 6.1.1.4'
 'N' 'N' 0.0311 0.0180 'International Tables Vol C Tables 4.2.6.8 and 6.1.1.4'
 'O' 'O' 0.0492 0.0322 'International Tables Vol C Tables 4.2.6.8 and 6.1.1.4'

_shelx_space_group_comment
;
The symmetry employed for this shelxl refinement is uniquely defined
by the following loop, which should always be used as a source of
symmetry information in preference to the above space-group names.
They are only intended as comments.
;
_space_group_crystal_system        'triclinic'
_space_group_IT_number             1
_space_group_name_H-M_alt          'P 1'
_space_group_name_Hall             'P 1'
loop_
  _space_group_symop_operation_xyz
 'x, y, z'

_cell_length_a                     13.5765(3)
_cell_length_b                     17.2163(5)
_cell_length_c                     17.8948(4)
_cell_angle_alpha                  66.847(2)
_cell_angle_beta                   89.697(2)
_cell_angle_gamma                  81.427(2)
_cell_volume                       3796.28(17)
_cell_formula_units_Z              2
_cell_measurement_reflns_used      9959
_cell_measurement_temperature      145.00
_cell_measurement_theta_max        50.27
_cell_measurement_theta_min        2.83
_shelx_estimated_absorpt_T_max     0.976
_shelx_estimated_absorpt_T_min     0.837
_exptl_absorpt_coefficient_mu      1.232
_exptl_absorpt_correction_T_max    0.7500
_exptl_absorpt_correction_T_min    0.6127
_exptl_absorpt_correction_type     multi-scan
_exptl_absorpt_process_details
;
SADABS-2016/2 (Bruker,2016/2) was used for absorption correction.
wR2(int) was 0.1160 before and 0.0827 after correction.
The Ratio of minimum to maximum transmission is 0.8169.
The \l/2 correction factor is Not present.
;
_exptl_absorpt_special_details     ?
_exptl_crystal_colour              colorless
_exptl_crystal_density_diffrn      1.317
_exptl_crystal_density_meas        ?
_exptl_crystal_density_method      ?
_exptl_crystal_description         plate
_exptl_crystal_F_000               1596
_exptl_crystal_size_max            0.15
_exptl_crystal_size_mid            0.08
_exptl_crystal_size_min            0.02
_exptl_transmission_factor_max     ?
_exptl_transmission_factor_min     ?
_diffrn_reflns_av_R_equivalents    0.1143
_diffrn_reflns_av_unetI/netI       0.1159
_diffrn_reflns_Laue_measured_fraction_full  1.000
_diffrn_reflns_Laue_measured_fraction_max  1.000
_diffrn_reflns_limit_h_max         13
_diffrn_reflns_limit_h_min         -13
_diffrn_reflns_limit_k_max         17
_diffrn_reflns_limit_k_min         -17
_diffrn_reflns_limit_l_max         17
_diffrn_reflns_limit_l_min         -17
_diffrn_reflns_number              41839
_diffrn_reflns_point_group_measured_fraction_full  0.974
_diffrn_reflns_point_group_measured_fraction_max  0.974
_diffrn_reflns_theta_full          49.750
_diffrn_reflns_theta_max           49.750
_diffrn_reflns_theta_min           2.690
_diffrn_ambient_temperature        145.00
_diffrn_detector                   'Bruker PHOTON III CPAD area detector'
_diffrn_detector_area_resol_mean   ?
_diffrn_detector_type              'CPAD area detector'
_diffrn_measured_fraction_theta_full  1.000
_diffrn_measured_fraction_theta_max  1.000
_diffrn_measurement_device         'Kappa stage four-circle diffractometer'
_diffrn_measurement_device_type    'Bruker D8 Venture Dual Source'
_diffrn_measurement_method         'omega and phi scans'
_diffrn_radiation_monochromator    mirrors
_diffrn_radiation_type             CuK\a
_diffrn_radiation_wavelength       1.54178
_diffrn_source                     'Microfocus sealed X-ray tube'
_diffrn_source_current             1.1
_diffrn_source_power               0.05500000000000001
_diffrn_source_type               
 'Incoatec ImuS 3.0,HELIOS EF Cu optic (ELM70)'
_diffrn_source_voltage             50.0
_diffrn_standards_number           0
_reflns_Friedel_coverage           0.948
_reflns_Friedel_fraction_full      0.948
_reflns_Friedel_fraction_max       0.948
_reflns_number_gt                  8895
_reflns_number_total               15011
_reflns_special_details
;
 Reflections were merged by SHELXL according to the crystal
 class for the calculation of statistics and refinement.
 
 _reflns_Friedel_fraction is defined as the number of unique
 Friedel pairs measured divided by the number that would be
 possible theoretically, ignoring centric projections and
 systematic absences.
;
_reflns_threshold_expression       'I > 2\s(I)'
_computing_cell_refinement         'SAINT V8.40B (Bruker, 2016)'
_computing_data_collection         'APEX5 v2023.9-2, (Bruker, 2022)'
_computing_data_reduction          'SAINT V8.40B (Bruker, 2016)'
_computing_molecular_graphics      'Olex2 1.5 (Dolomanov et al., 2009)'
_computing_publication_material    'Olex2 1.5 (Dolomanov et al., 2009)'
_computing_structure_refinement    'XL 2019/1 (Sheldrick, 2015b)'
_computing_structure_solution      'XT (Sheldrick, 2015a)'
_refine_diff_density_max           0.345
_refine_diff_density_min           -0.233
_refine_diff_density_rms           0.061
_refine_ls_abs_structure_details
;
 Flack x determined using 3014 quotients [(I+)-(I-)]/[(I+)+(I-)]
 (Parsons, Flack and Wagner, Acta Cryst. B69 (2013) 249-259).
;
_refine_ls_abs_structure_Flack     0.20(4)
_refine_ls_extinction_coef         .
_refine_ls_extinction_method       none
_refine_ls_goodness_of_fit_ref     1.029
_refine_ls_hydrogen_treatment      mixed
_refine_ls_matrix_type             full
_refine_ls_number_parameters       2149
_refine_ls_number_reflns           15011
_refine_ls_number_restraints       3260
_refine_ls_R_factor_all            0.1466
_refine_ls_R_factor_gt             0.0953
_refine_ls_restrained_S_all        0.964
_refine_ls_shift/su_max            0.000
_refine_ls_shift/su_mean           0.000
_refine_ls_structure_factor_coef   Fsqd
_refine_ls_weighting_details      
 'w=1/[\s^2^(Fo^2^)+(0.2000P)^2^] where P=(Fo^2^+2Fc^2^)/3'
_refine_ls_weighting_scheme        calc
_refine_ls_wR_factor_gt            0.2540
_refine_ls_wR_factor_ref           0.3034
_refine_special_details            ?
_olex2_refinement_description
;
1. Fixed Uiso
 At 1.2 times of:
  All C(H) groups, All C(H,H) groups, All N(H) groups
 At 1.5 times of:
  All C(H,H,H) groups, All O(H) groups, All O(H,H) groups
2. Same fragment restrains
{C1A_1, O2A_1, C3A_1, O4A_1, C5A_1, C6A_1, C7A_1, C8A_1, C9A_1, N10A_1, C11A_1,
C12A_1, O13A_1, N14A_1, C15A_1, C16A_1, O17A_1, C18A_1, C19A_1} sigma for 1-2:
0.02, 1-3: 0.04
as in
{C1B_1, O2B_1, C3B_1, O4B_1, C5B_1, C6B_1, C7B_1, C8B_1, C9B_1, N10B_1, C11B_1,
C12B_1, O13B_1, N14B_1, C15B_1, C16B_1, O17B_1, C18B_1, C19B_1}
{C1C_1, N2C_1, C3C_1, N4C_1, C5C_1, C6C_1, C7C_1, C8C_1, C9C_1, C10C_1, C11C_1,
C12C_1, C13C_1, C14C_1, C15C_1, C16C_1} sigma for 1-2: 0.02, 1-3: 0.04
as in
{C1H_3, N2H_3, C3H_3, N4H_3, C5H_3, C6H_3, C7H_3, C8H_3, C9H_3, C10H_3, C11H_3,
C12H_3, C13H_3, C14H_3, C15H_3, C16H_3}
{C1A_1, O2A_1, C3A_1, O4A_1, C5A_1, C6A_1, C7A_1, C8A_1, C9A_1, N10A_1, C11A_1,
C12A_1, O13A_1, N14A_1, C15A_1, C16A_1, O17A_1, C18A_1, C19A_1} sigma for 1-2:
0.02, 1-3: 0.04
as in
{C1G_3, O2G_3, C3G_3, O4G_3, C5G_3, C6G_3, C7G_3, C8G_3, C9G_3, N10G_3, C11G_3,
C12G_3, O13G_3, N14G_3, C15G_3, C16G_3, O17G_3, C18G_3, C19G_3}
{C1C_1, N2C_1, C3C_1, N4C_1, C5C_1, C6C_1, C7C_1, C8C_1, C9C_1, C10C_1, C11C_1,
C12C_1, C13C_1, C14C_1, C15C_1, C16C_1} sigma for 1-2: 0.02, 1-3: 0.04
as in
{C1I_3, N2I_3, C3I_3, N4I_3, C5I_3, C6I_3, C7I_3, C8I_3, C9I_3, C10I_3, C11I_3,
C12I_3, C13I_3, C14I_3, C15I_3, C16I_3}
{C1A_1, O2A_1, C3A_1, O4A_1, C5A_1, C6A_1, C7A_1, C8A_1, C9A_1, N10A_1, C11A_1,
C12A_1, O13A_1, N14A_1, C15A_1, C16A_1, O17A_1, C18A_1, C19A_1} sigma for 1-2:
0.02, 1-3: 0.04
as in
{C1F_3, O2F_3, C3F_3, O4F_3, C5F_3, C6F_3, C7F_3, C8F_3, C9F_3, N10F_3, C11F_3,
C12F_3, O13F_3, N14F_3, C15F_3, C16F_3, O17F_3, C18F_3, C19F_3}
{O1J_4, C2J_4, C3J_4, C4J_4, C5J_4, C6J_4, C7J_4, O8J_4, O9J_4, O10J_4, O11J_4,
O12J_4, O13J_4} sigma for 1-2: 0.02, 1-3: 0.04
as in
{O1E_2, C2E_2, C3E_2, C4E_2, C5E_2, C6E_2, C7E_2, O8E_2, O9E_2, O10E_2, O11E_2,
O12E_2, O13E_2}
{C1C_1, N2C_1, C3C_1, N4C_1, C5C_1, C6C_1, C7C_1, C8C_1, C9C_1, C10C_1, C11C_1,
C12C_1, C13C_1, C14C_1, C15C_1, C16C_1} sigma for 1-2: 0.02, 1-3: 0.04
as in
{C1D_1, N2D_1, C3D_1, N4D_1, C5D_1, C6D_1, C7D_1, C8D_1, C9D_1, C10D_1, C11D_1,
C12D_1, C13D_1, C14D_1, C15D_1, C16D_1}
3. Others
 Sof(O)=Sof(O)=1-FVAR(1)
 Sof(O)=Sof(HA)=Sof(HB)=Sof(O)=Sof(O)=FVAR(1)
 Sof(O)=1-FVAR(2)
 Sof(O)=FVAR(2)
 Sof(O)=1-FVAR(3)
 Sof(O)=FVAR(3)
 Sof(O)=Sof(HA)=Sof(HB)=FVAR(4)
 Sof(O)=Sof(HA)=Sof(HB)=FVAR(5)
 Sof(OA)=Sof(OB)=1-FVAR(6)
 Sof(O)=FVAR(6)
 Sof(Cl)=Sof(OA)=1-FVAR(7)
 Sof(Cl)=Sof(OB)=FVAR(7)
 Sof(O)=Sof(HA)=Sof(HB)=FVAR(8)
 Fixed Sof: O(0.75) HA(0.75) HB(0.75) O(0.25) O(0.5) HA(0.5) HB(0.5) O(0.5)
 O(0.5) O(0.5) O(0.5) O(0.5) O(0.5) O(0.5) HA(0.5) HB(0.5) O(0.5) O(0.5) O(0.5)
4.a Ternary CH refined with riding coordinates:
 C2E(H2E), C3E(H3E), C4E(H4E), C5E(H5E), C6E(H6E), C2J(H2J), C3J(H3J),
 C4J(H4J), C5J(H5J), C6J(H6J)
4.b Secondary CH2 refined with riding coordinates:
 C11A(H11A,H11B), C15A(H15A,H15B), C16A(H16A,H16B), C18A(H18A,H18B), C19A(H19A,
 H19B), C11B(H11C,H11D), C15B(H15C,H15D), C16B(H16C,H16D), C18B(H18C,H18D),
 C19B(H19C,H19D), C1C(H1CA,H1CB), C3C(H3CA,H3CB), C1D(H1DA,H1DB), C3D(H3DA,
 H3DB), C11F(H11A,H11B), C15F(H15A,H15B), C16F(H16A,H16B), C18F(H18A,H18B),
 C19F(H19A,H19B), C11G(H11C,H11D), C15G(H15C,H15D), C16G(H16C,H16D), C18G(H18C,
 H18D), C19G(H19C,H19D), C1H(H1HA,H1HB), C3H(H3HA,H3HB), C1I(H1IA,H1IB),
 C3I(H3IA,H3IB)
4.c Aromatic/amide H refined with riding coordinates:
 C5A(H5A), C7A(H7A), C9A(H9A), C5B(H5B), C7B(H7B), C9B(H9B), N2C(H2C),
 N4C(H4C), C9C(H9C), C10C(H10C), C14C(H14C), C15C(H15E), N2D(H2D), N4D(H4D),
 C9D(H9D), C10D(H10D), C14D(H14D), C15D(H15F), C5F(H5F), C7F(H7F), C9F(H9F),
 C5G(H5G), C7G(H7G), C9G(H9G), N2H(H2H), N4H(H4H), C9H(H9H), C10H(H10H),
 C14H(H14H), C15H(H15H), N2I(H2I), N4I(H4I), C9I(H9I), C10I(H10I), C14I(H14I),
 C15I(H15I)
4.d Idealised Me refined as rotating group:
 C5C(H5CA,H5CB,H5CC), C6C(H6CA,H6CB,H6CC), C5D(H5DA,H5DB,H5DC), C6D(H6DA,H6DB,
 H6DC), C5H(H5HA,H5HB,H5HC), C6H(H6HA,H6HB,H6HC), C5I(H5IA,H5IB,H5IC), C6I(H6IA,
 H6IB,H6IC)
4.e Idealised tetrahedral OH refined as rotating group:
 O10E(H10E), O11E(H11E), O12E(H12E), O13E(H13E), O10J(H10J), O11J(H11J),
 O12J(H12J), O13J(H13J)
;
_atom_sites_solution_hydrogens     mixed
_atom_sites_solution_primary       ?
_atom_sites_solution_secondary     ?
loop_
  _atom_site_label
  _atom_site_type_symbol
  _atom_site_fract_x
  _atom_site_fract_y
  _atom_site_fract_z
  _atom_site_U_iso_or_equiv
  _atom_site_adp_type
  _atom_site_occupancy
  _atom_site_site_symmetry_order
  _atom_site_calc_flag
  _atom_site_refinement_flags_posn
  _atom_site_refinement_flags_adp
  _atom_site_refinement_flags_occupancy
  _atom_site_disorder_assembly
  _atom_site_disorder_group
 C1A_1 C 1.2382(11) 0.4368(12) 0.1298(9) 0.085(4) Uani 1 1 d D U . . .
 O2A_1 O 1.2944(9) 0.4237(10) 0.0789(8) 0.110(4) Uani 1 1 d D U . . .
 C3A_1 C 1.0039(11) 0.3047(13) 0.3515(10) 0.093(5) Uani 1 1 d D U . . .
 O4A_1 O 0.9400(9) 0.2571(10) 0.3678(8) 0.110(4) Uani 1 1 d D U . . .
 C5A_1 C 1.2021(11) 0.2895(11) 0.1739(10) 0.088(4) Uani 1 1 d D U . . .
 H5A_1 H 1.246612 0.283190 0.134822 0.106 Uiso 1 1 calc DR U . . .
 C6A_1 C 1.1846(10) 0.3659(12) 0.1834(9) 0.085(4) Uani 1 1 d D U . . .
 C7A_1 C 1.1205(10) 0.3722(12) 0.2424(9) 0.084(4) Uani 1 1 d D U . . .
 H7A_1 H 1.108834 0.423376 0.251696 0.101 Uiso 1 1 calc R U . . .
 C8A_1 C 1.0741(10) 0.3042(12) 0.2871(9) 0.083(4) Uani 1 1 d D U . . .
 C9A_1 C 1.0919(11) 0.2303(12) 0.2733(10) 0.087(4) Uani 1 1 d D U . . .
 H9A_1 H 1.057786 0.183910 0.302376 0.105 Uiso 1 1 calc R U . . .
 N10A_1 N 1.1564(10) 0.2237(10) 0.2196(8) 0.093(4) Uani 1 1 d D U . . .
 C11A_1 C 1.1859(13) 0.1412(12) 0.2113(12) 0.108(5) Uani 1 1 d D U . . .
 H11A_1 H 1.203831 0.151626 0.154832 0.129 Uiso 1 1 calc R U . . .
 H11B_1 H 1.129680 0.108305 0.223773 0.129 Uiso 1 1 calc R U . . .
 C12A_1 C 1.2738(17) 0.0917(15) 0.2696(14) 0.142(7) Uani 1 1 d D U . . .
 O13A_1 O 1.3130(13) 0.1243(12) 0.3096(11) 0.159(6) Uani 1 1 d D U . . .
 N14A_1 N 1.3093(16) 0.0141(14) 0.2726(13) 0.164(7) Uani 1 1 d D U . . .
 C15A_1 C 1.401(2) -0.040(2) 0.3267(17) 0.197(11) Uani 1 1 d D U . . .
 H15A_1 H 1.424872 -0.007205 0.356249 0.237 Uiso 1 1 calc R U . . .
 H15B_1 H 1.381914 -0.092416 0.367783 0.237 Uiso 1 1 calc R U . . .
 C16A_1 C 1.481(2) -0.063(2) 0.2853(19) 0.189(10) Uani 1 1 d D U . . .
 H16A_1 H 1.532157 -0.106990 0.325036 0.227 Uiso 1 1 calc R U . . .
 H16B_1 H 1.513197 -0.012467 0.254443 0.227 Uiso 1 1 calc R U . . .
 O17A_1 O 1.4445(13) -0.0972(11) 0.2287(11) 0.150(6) Uani 1 1 d D U . . .
 C18A_1 C 1.3625(17) -0.0431(16) 0.1731(15) 0.161(9) Uani 1 1 d D U . . .
 H18A_1 H 1.381791 0.012720 0.138645 0.193 Uiso 1 1 calc DR U . . .
 H18B_1 H 1.342609 -0.070378 0.137300 0.193 Uiso 1 1 calc DR U . . .
 C19A_1 C 1.2819(18) -0.031(2) 0.2213(17) 0.168(8) Uani 1 1 d D U . . .
 H19A_1 H 1.264983 -0.087778 0.256956 0.202 Uiso 1 1 calc R U . . .
 H19B_1 H 1.222271 0.002444 0.185227 0.202 Uiso 1 1 calc R U . . .
 C1B_1 C 1.2705(11) 0.5632(11) 0.6593(9) 0.087(4) Uani 1 1 d D U . . .
 O2B_1 O 1.2111(8) 0.5781(9) 0.7077(7) 0.101(4) Uani 1 1 d D U . . .
 C3B_1 C 1.5131(11) 0.6897(12) 0.4422(10) 0.088(4) Uani 1 1 d D U . . .
 O4B_1 O 1.5836(8) 0.7285(9) 0.4293(7) 0.094(4) Uani 1 1 d D U . . .
 C5B_1 C 1.3220(12) 0.7023(11) 0.6256(10) 0.087(4) Uani 1 1 d D U . . .
 H5B_1 H 1.278589 0.708174 0.665515 0.104 Uiso 1 1 calc DR U . . .
 C6B_1 C 1.3292(10) 0.6296(11) 0.6092(9) 0.083(4) Uani 1 1 d D U . . .
 C7B_1 C 1.3930(10) 0.6244(11) 0.5495(9) 0.081(4) Uani 1 1 d D U . . .
 H7B_1 H 1.399584 0.575600 0.536324 0.097 Uiso 1 1 calc DR U . . .
 C8B_1 C 1.4463(10) 0.6888(11) 0.5094(9) 0.082(4) Uani 1 1 d D U . . .
 C9B_1 C 1.4392(12) 0.7599(12) 0.5298(10) 0.092(5) Uani 1 1 d D U . . .
 H9B_1 H 1.478219 0.803726 0.504624 0.110 Uiso 1 1 calc R U . . .
 N10B_1 N 1.3746(11) 0.7642(10) 0.5866(9) 0.095(4) Uani 1 1 d D U . . .
 C11B_1 C 1.3607(16) 0.8426(11) 0.6004(12) 0.118(6) Uani 1 1 d D U . . .
 H11C_1 H 1.425390 0.862534 0.600274 0.142 Uiso 1 1 calc R U . . .
 H11D_1 H 1.331765 0.832910 0.653598 0.142 Uiso 1 1 calc DR U . . .
 C12B_1 C 1.2905(17) 0.9082(14) 0.5321(14) 0.152(8) Uani 1 1 d D U . . .
 O13B_1 O 1.2724(15) 0.8941(13) 0.4729(12) 0.177(7) Uani 1 1 d D U . . .
 N14B_1 N 1.248(2) 0.9776(17) 0.5409(16) 0.218(11) Uani 1 1 d D U . . .
 C15B_1 C 1.171(3) 1.044(3) 0.4770(19) 0.260(15) Uani 1 1 d D U . . .
 H15C_1 H 1.201651 1.096255 0.447886 0.312 Uiso 1 1 calc R U . . .
 H15D_1 H 1.154830 1.021443 0.436604 0.312 Uiso 1 1 calc R U . . .
 C16B_1 C 1.082(3) 1.068(3) 0.509(3) 0.283(15) Uani 1 1 d D U . . .
 H16C_1 H 1.042796 1.020450 0.527983 0.339 Uiso 1 1 calc R U . . .
 H16D_1 H 1.041135 1.118787 0.467342 0.339 Uiso 1 1 calc R U . . .
 O17B_1 O 1.113(2) 1.0876(18) 0.5784(18) 0.248(12) Uani 1 1 d D U . . .
 C18B_1 C 1.186(2) 1.030(3) 0.639(2) 0.268(16) Uani 1 1 d D U . . .
 H18C_1 H 1.158160 0.978325 0.671765 0.322 Uiso 1 1 calc DR U . . .
 H18D_1 H 1.202592 1.057803 0.675559 0.322 Uiso 1 1 calc R U . . .
 C19B_1 C 1.275(2) 1.0066(19) 0.605(2) 0.248(13) Uani 1 1 d D U . . .
 H19C_1 H 1.319825 0.959939 0.648151 0.298 Uiso 1 1 calc DR U . . .
 H19D_1 H 1.311091 1.056160 0.581182 0.298 Uiso 1 1 calc R U . . .
 C1C_1 C 1.2736(12) 0.5821(12) 0.0854(10) 0.094(5) Uani 1 1 d D U . . .
 H1CA_1 H 1.225314 0.621548 0.040530 0.113 Uiso 1 1 calc R U . . .
 H1CB_1 H 1.330579 0.559797 0.060876 0.113 Uiso 1 1 calc R U . . .
 N2C_1 N 1.2259(9) 0.5109(10) 0.1367(9) 0.090(4) Uani 1 1 d D U . . .
 H2C_1 H 1.187168 0.517617 0.174048 0.108 Uiso 1 1 calc R U . . .
 C3C_1 C 1.5525(11) 0.6446(16) 0.3327(12) 0.119(6) Uani 1 1 d D U . . .
 H3CA_1 H 1.622128 0.618131 0.353412 0.142 Uiso 1 1 calc R U . . .
 H3CB_1 H 1.553271 0.703844 0.292907 0.142 Uiso 1 1 calc R U . . .
 N4C_1 N 1.4926(10) 0.6463(12) 0.4003(10) 0.110(5) Uani 1 1 d D U . . .
 H4C_1 H 1.442061 0.617763 0.412886 0.132 Uiso 1 1 calc R U . . .
 C5C_1 C 1.1776(13) 0.7637(16) 0.0533(13) 0.129(7) Uani 1 1 d D U . . .
 H5CA_1 H 1.191372 0.763151 -0.000336 0.194 Uiso 1 1 calc R U . . .
 H5CB_1 H 1.164735 0.823001 0.048744 0.194 Uiso 1 1 calc R U . . .
 H5CC_1 H 1.118942 0.736391 0.073337 0.194 Uiso 1 1 calc R U . . .
 C6C_1 C 1.6288(15) 0.4571(18) 0.3783(14) 0.153(8) Uani 1 1 d D U . . .
 H6CA_1 H 1.611640 0.399996 0.408423 0.230 Uiso 1 1 calc R U . . .
 H6CB_1 H 1.633507 0.485716 0.415538 0.230 Uiso 1 1 calc R U . . .
 H6CC_1 H 1.693007 0.451743 0.354053 0.230 Uiso 1 1 calc R U . . .
 C7C_1 C 1.3104(11) 0.6314(12) 0.1290(10) 0.100(5) Uani 1 1 d D U . . .
 C8C_1 C 1.2689(11) 0.7142(13) 0.1135(11) 0.108(5) Uani 1 1 d D U . . .
 C9C_1 C 1.3100(13) 0.7592(14) 0.1524(13) 0.126(6) Uani 1 1 d D U . . .
 H9C_1 H 1.284998 0.818282 0.136979 0.151 Uiso 1 1 calc R U . . .
 C10C_1 C 1.3847(13) 0.7209(14) 0.2116(12) 0.118(6) Uani 1 1 d D U . . .
 H10C_1 H 1.405185 0.751314 0.241552 0.141 Uiso 1 1 calc R U . . .
 C11C_1 C 1.4320(11) 0.6368(13) 0.2290(10) 0.104(5) Uani 1 1 d D U . . .
 C12C_1 C 1.5108(11) 0.5941(14) 0.2904(10) 0.112(5) Uani 1 1 d D U . . .
 C13C_1 C 1.5482(12) 0.5095(14) 0.3112(11) 0.118(5) Uani 1 1 d D U . . .
 C14C_1 C 1.5121(11) 0.4670(14) 0.2671(11) 0.110(5) Uani 1 1 d D U . . .
 H14C_1 H 1.539496 0.408865 0.280095 0.132 Uiso 1 1 calc R U . . .
 C15C_1 C 1.4388(11) 0.5064(13) 0.2060(10) 0.101(5) Uani 1 1 d D U . . .
 H15E_1 H 1.419477 0.476293 0.175392 0.121 Uiso 1 1 calc R U . . .
 C16C_1 C 1.3919(11) 0.5900(13) 0.1882(10) 0.101(5) Uani 1 1 d D U . . .
 C1D_1 C 1.2324(13) 0.4203(13) 0.7010(11) 0.105(5) Uani 1 1 d D U . . .
 H1DA_1 H 1.174521 0.443649 0.723982 0.126 Uiso 1 1 calc R U . . .
 H1DB_1 H 1.278836 0.380142 0.746949 0.126 Uiso 1 1 calc DR U . . .
 N2D_1 N 1.2823(9) 0.4898(10) 0.6501(9) 0.091(4) Uani 1 1 d D U . . .
 H2D_1 H 1.320982 0.483111 0.612771 0.108 Uiso 1 1 calc DR U . . .
 C3D_1 C 0.9503(14) 0.3623(18) 0.4525(13) 0.139(7) Uani 1 1 d D U . . .
 H3DA_1 H 0.943794 0.304088 0.491935 0.166 Uiso 1 1 calc R U . . .
 H3DB_1 H 0.883017 0.391814 0.427494 0.166 Uiso 1 1 calc R U . . .
 N4D_1 N 1.0151(10) 0.3555(12) 0.3888(9) 0.107(5) Uani 1 1 d D U . . .
 H4D_1 H 1.063261 0.386577 0.374978 0.128 Uiso 1 1 calc R U . . .
 C5D_1 C 1.3431(14) 0.2524(19) 0.7155(15) 0.147(9) Uani 1 1 d D U . . .
 H5DA_1 H 1.330423 0.244776 0.771781 0.221 Uiso 1 1 calc DR U . . .
 H5DB_1 H 1.394287 0.289079 0.695545 0.221 Uiso 1 1 calc DR U . . .
 H5DC_1 H 1.366225 0.196561 0.713644 0.221 Uiso 1 1 calc DR U . . .
 C6D_1 C 0.8625(12) 0.5427(17) 0.4217(12) 0.138(8) Uani 1 1 d D U . . .
 H6DA_1 H 0.804054 0.513599 0.436092 0.207 Uiso 1 1 calc R U . . .
 H6DB_1 H 0.882261 0.546421 0.367834 0.207 Uiso 1 1 calc R U . . .
 H6DC_1 H 0.845820 0.600428 0.420853 0.207 Uiso 1 1 calc R U . . .
 C7D_1 C 1.1969(11) 0.3723(12) 0.6550(11) 0.100(5) Uani 1 1 d D U . . .
 C8D_1 C 1.2452(13) 0.2950(14) 0.6611(12) 0.116(6) Uani 1 1 d D U . . .
 C9D_1 C 1.2071(13) 0.2518(15) 0.6180(12) 0.117(6) Uani 1 1 d D U . . .
 H9D_1 H 1.241649 0.197302 0.623807 0.140 Uiso 1 1 calc R U . . .
 C10D_1 C 1.1222(12) 0.2856(14) 0.5682(12) 0.113(5) Uani 1 1 d D U . . .
 H10D_1 H 1.095285 0.253192 0.543230 0.136 Uiso 1 1 calc R U . . .
 C11D_1 C 1.0753(11) 0.3683(13) 0.5545(11) 0.108(5) Uani 1 1 d D U . . .
 C12D_1 C 0.9898(12) 0.4106(14) 0.4973(10) 0.113(5) Uani 1 1 d D U . . .
 C13D_1 C 0.9475(11) 0.4928(14) 0.4840(11) 0.110(5) Uani 1 1 d D U . . .
 C14D_1 C 0.9829(11) 0.5336(14) 0.5287(11) 0.110(5) Uani 1 1 d D U . . .
 H14D_1 H 0.952975 0.590451 0.519114 0.132 Uiso 1 1 calc R U . . .
 C15D_1 C 1.0603(10) 0.4939(13) 0.5866(10) 0.097(5) Uani 1 1 d D U . . .
 H15F_1 H 1.080862 0.522655 0.618098 0.116 Uiso 1 1 calc R U . . .
 C16D_1 C 1.1088(10) 0.4124(12) 0.5997(10) 0.096(5) Uani 1 1 d D U . . .
 O1E_2 O 1.2934(8) 0.5829(9) 0.4199(8) 0.100(4) Uani 1 1 d D U . . .
 C2E_2 C 1.2715(11) 0.4980(13) 0.4374(11) 0.093(4) Uani 1 1 d D U . . .
 H2E_2 H 1.215698 0.489140 0.475052 0.111 Uiso 1 1 calc R U . . .
 C3E_2 C 1.2333(11) 0.4936(13) 0.3599(11) 0.093(4) Uani 1 1 d D U . . .
 H3E_2 H 1.285898 0.504026 0.319372 0.111 Uiso 1 1 calc R U . . .
 C4E_2 C 1.1407(11) 0.5614(12) 0.3253(10) 0.093(4) Uani 1 1 d D U . . .
 H4E_2 H 1.087424 0.546720 0.365089 0.111 Uiso 1 1 calc R U . . .
 C5E_2 C 1.1624(11) 0.6487(13) 0.3133(11) 0.095(4) Uani 1 1 d D U . . .
 H5E_2 H 1.209659 0.667086 0.268922 0.114 Uiso 1 1 calc R U . . .
 C6E_2 C 1.2086(13) 0.6479(13) 0.3914(12) 0.111(5) Uani 1 1 d D U . . .
 H6E_2 H 1.158581 0.638893 0.434033 0.133 Uiso 1 1 calc R U . . .
 C7E_2 C 1.3593(12) 0.4317(13) 0.4822(11) 0.096(5) Uani 1 1 d D U . . .
 O8E_2 O 1.3759(9) 0.3678(10) 0.4655(9) 0.114(4) Uani 1 1 d D U . . .
 O9E_2 O 1.4100(8) 0.4447(9) 0.5348(8) 0.099(4) Uani 1 1 d D U . . .
 O10E_2 O 1.2044(8) 0.4139(10) 0.3763(8) 0.101(4) Uani 1 1 d D U . . .
 H10E_2 H 1.249935 0.374764 0.404876 0.151 Uiso 1 1 calc R U . . .
 O11E_2 O 1.1064(8) 0.5598(10) 0.2522(7) 0.097(4) Uani 1 1 d D U . . .
 H11E_2 H 1.048285 0.587412 0.239155 0.146 Uiso 1 1 calc R U . . .
 O12E_2 O 1.0724(8) 0.7089(10) 0.2910(8) 0.121(5) Uani 1 1 d D U . . .
 H12E_2 H 1.036766 0.698811 0.331244 0.182 Uiso 1 1 calc DR U . . .
 O13E_2 O 1.2451(10) 0.7273(10) 0.3740(10) 0.128(5) Uani 1 1 d D U . . .
 H13E_2 H 1.227928 0.745804 0.409835 0.193 Uiso 1 1 calc DR U . . .
 C1F_3 C 0.7980(10) 0.4267(11) 0.6320(9) 0.076(4) Uani 1 1 d D U . . .
 O2F_3 O 0.7478(8) 0.4147(9) 0.5797(8) 0.099(4) Uani 1 1 d D U . . .
 C3F_3 C 1.0819(11) 0.3006(12) 0.8517(10) 0.087(5) Uani 1 1 d D U . . .
 O4F_3 O 1.1662(8) 0.2617(9) 0.8630(9) 0.105(4) Uani 1 1 d D U . . .
 C5F_3 C 0.8893(11) 0.2793(11) 0.6762(10) 0.085(4) Uani 1 1 d D U . . .
 H5F_3 H 0.845367 0.271389 0.639533 0.102 Uiso 1 1 calc R U . . .
 C6F_3 C 0.8781(10) 0.3566(11) 0.6852(10) 0.081(4) Uani 1 1 d D U . . .
 C7F_3 C 0.9411(10) 0.3655(11) 0.7414(9) 0.075(4) Uani 1 1 d D U . . .
 H7F_3 H 0.934778 0.418139 0.747994 0.090 Uiso 1 1 calc R U . . .
 C8F_3 C 1.0124(10) 0.2979(11) 0.7874(10) 0.085(4) Uani 1 1 d D U . . .
 C9F_3 C 1.0238(12) 0.2240(12) 0.7734(12) 0.097(5) Uani 1 1 d D U . . .
 H9F_3 H 1.075633 0.178192 0.802208 0.117 Uiso 1 1 calc R U . . .
 N10F_3 N 0.9616(10) 0.2166(9) 0.7191(9) 0.093(4) Uani 1 1 d D U . . .
 C11F_3 C 0.9672(13) 0.1349(12) 0.7085(14) 0.114(6) Uani 1 1 d D U . . .
 H11A_3 H 1.029743 0.096258 0.735416 0.137 Uiso 1 1 calc R U . . .
 H11B_3 H 0.966335 0.145796 0.649871 0.137 Uiso 1 1 calc R U . . .
 C12F_3 C 0.8776(15) 0.0940(14) 0.7465(16) 0.132(7) Uani 1 1 d D U . . .
 O13F_3 O 0.8143(12) 0.1283(12) 0.7779(13) 0.157(6) Uani 1 1 d D U . . .
 N14F_3 N 0.8706(13) 0.0201(12) 0.7411(14) 0.143(6) Uani 1 1 d D U . . .
 C15F_3 C 0.7814(17) -0.0263(18) 0.7683(18) 0.164(8) Uani 1 1 d D U . . .
 H15A_3 H 0.802082 -0.079593 0.817165 0.197 Uiso 1 1 calc R U . . .
 H15B_3 H 0.728856 0.010314 0.783504 0.197 Uiso 1 1 calc R U . . .
 C16F_3 C 0.7399(19) -0.048(2) 0.704(2) 0.174(9) Uani 1 1 d D U . . .
 H16A_3 H 0.686732 -0.082913 0.726256 0.209 Uiso 1 1 calc R U . . .
 H16B_3 H 0.710240 0.005248 0.658284 0.209 Uiso 1 1 calc R U . . .
 O17F_3 O 0.8193(15) -0.0954(13) 0.6764(13) 0.172(6) Uani 1 1 d D U . . .
 C18F_3 C 0.903(2) -0.053(2) 0.6475(17) 0.170(9) Uani 1 1 d D U . . .
 H18A_3 H 0.881449 -0.001227 0.597576 0.204 Uiso 1 1 calc R U . . .
 H18B_3 H 0.954073 -0.091515 0.633317 0.204 Uiso 1 1 calc R U . . .
 C19F_3 C 0.9450(15) -0.0295(17) 0.7082(16) 0.140(7) Uani 1 1 d D U . . .
 H19A_3 H 0.997807 0.005186 0.683748 0.168 Uiso 1 1 calc R U . . .
 H19B_3 H 0.976851 -0.082113 0.753887 0.168 Uiso 1 1 calc R U . . .
 C1G_3 C 0.7161(13) 0.5455(14) 1.1667(11) 0.129(6) Uani 1 1 d D U . . .
 O2G_3 O 0.7661(10) 0.5595(15) 1.2166(9) 0.161(7) Uani 1 1 d D U . . .
 C3G_3 C 0.4353(11) 0.6763(12) 0.9461(10) 0.086(4) Uani 1 1 d D U . . .
 O4G_3 O 0.3533(9) 0.7240(10) 0.9287(9) 0.110(4) Uani 1 1 d D U . . .
 C5G_3 C 0.6307(13) 0.6950(14) 1.1157(12) 0.127(6) Uani 1 1 d D U . . .
 H5G_3 H 0.676138 0.702107 1.151816 0.152 Uiso 1 1 calc R U . . .
 C6G_3 C 0.6374(11) 0.6159(14) 1.1123(11) 0.122(5) Uani 1 1 d D U . . .
 C7G_3 C 0.5752(11) 0.6080(13) 1.0555(10) 0.101(5) Uani 1 1 d D U . . .
 H7G_3 H 0.580066 0.555344 1.049033 0.121 Uiso 1 1 calc R U . . .
 C8G_3 C 0.5050(11) 0.6785(13) 1.0077(10) 0.100(5) Uani 1 1 d D U . . .
 C9G_3 C 0.5000(12) 0.7555(14) 1.0168(12) 0.114(5) Uani 1 1 d D U . . .
 H9G_3 H 0.451766 0.803249 0.985115 0.137 Uiso 1 1 calc R U . . .
 N10G_3 N 0.5634(12) 0.7622(13) 1.0704(11) 0.135(5) Uani 1 1 d D U . . .
 C11G_3 C 0.5619(15) 0.8456(15) 1.0760(16) 0.152(7) Uani 1 1 d D U . . .
 H11C_3 H 0.567889 0.836927 1.133948 0.181 Uiso 1 1 calc R U . . .
 H11D_3 H 0.497299 0.882602 1.052126 0.181 Uiso 1 1 calc R U . . .
 C12G_3 C 0.6455(16) 0.8895(17) 1.0320(18) 0.156(8) Uani 1 1 d D U . . .
 O13G_3 O 0.7024(11) 0.8543(13) 0.9950(12) 0.158(6) Uani 1 1 d D U . . .
 N14G_3 N 0.6486(15) 0.9679(15) 1.0276(16) 0.169(7) Uani 1 1 d D U . . .
 C15G_3 C 0.728(2) 1.021(2) 0.9848(19) 0.185(9) Uani 1 1 d D U . . .
 H15C_3 H 0.775578 0.985535 0.964164 0.221 Uiso 1 1 calc DR U . . .
 H15D_3 H 0.695017 1.070583 0.937007 0.221 Uiso 1 1 calc R U . . .
 C16G_3 C 0.7833(19) 1.052(2) 1.033(2) 0.183(9) Uani 1 1 d D U . . .
 H16C_3 H 0.827509 1.090284 0.998305 0.220 Uiso 1 1 calc DR U . . .
 H16D_3 H 0.825124 1.002957 1.076562 0.220 Uiso 1 1 calc DR U . . .
 O17G_3 O 0.7110(16) 1.0978(12) 1.0688(14) 0.186(7) Uani 1 1 d D U . . .
 C18G_3 C 0.634(2) 1.052(2) 1.1107(19) 0.176(9) Uani 1 1 d D U . . .
 H18C_3 H 0.587051 1.089833 1.129198 0.211 Uiso 1 1 calc R U . . .
 H18D_3 H 0.664172 1.002038 1.159370 0.211 Uiso 1 1 calc R U . . .
 C19G_3 C 0.5807(18) 1.024(2) 1.059(2) 0.174(9) Uani 1 1 d D U . . .
 H19C_3 H 0.546580 1.074739 1.012856 0.208 Uiso 1 1 calc R U . . .
 H19D_3 H 0.528981 0.992083 1.090726 0.208 Uiso 1 1 calc R U . . .
 C1H_3 C 0.7100(11) 0.5724(11) 0.5915(10) 0.086(5) Uani 1 1 d D U . . .
 H1HA_3 H 0.660694 0.553002 0.564961 0.103 Uiso 1 1 calc R U . . .
 H1HB_3 H 0.745067 0.612802 0.548284 0.103 Uiso 1 1 calc R U . . .
 N2H_3 N 0.7818(8) 0.4991(9) 0.6428(8) 0.081(4) Uani 1 1 d D U . . .
 H2H_3 H 0.815592 0.503069 0.682641 0.097 Uiso 1 1 calc R U . . .
 C3H_3 C 0.4027(11) 0.6203(12) 0.8455(10) 0.084(5) Uani 1 1 d D U . . .
 H3HA_3 H 0.375345 0.679627 0.808280 0.100 Uiso 1 1 calc R U . . .
 H3HB_3 H 0.345832 0.590657 0.869215 0.100 Uiso 1 1 calc R U . . .
 N4H_3 N 0.4650(9) 0.6223(10) 0.9108(8) 0.081(4) Uani 1 1 d D U . . .
 H4H_3 H 0.522424 0.587707 0.926934 0.097 Uiso 1 1 calc R U . . .
 C5H_3 C 0.7560(14) 0.7406(15) 0.5833(14) 0.126(7) Uani 1 1 d D U . . .
 H5HA_3 H 0.729331 0.766243 0.526556 0.189 Uiso 1 1 calc R U . . .
 H5HB_3 H 0.816641 0.699571 0.588585 0.189 Uiso 1 1 calc R U . . .
 H5HC_3 H 0.772025 0.785668 0.599505 0.189 Uiso 1 1 calc R U . . .
 C6H_3 C 0.3763(12) 0.4442(13) 0.8676(11) 0.094(5) Uani 1 1 d D U . . .
 H6HA_3 H 0.397029 0.437778 0.922390 0.141 Uiso 1 1 calc R U . . .
 H6HB_3 H 0.379865 0.387607 0.866114 0.141 Uiso 1 1 calc R U . . .
 H6HC_3 H 0.307552 0.474650 0.853723 0.141 Uiso 1 1 calc R U . . .
 C7H_3 C 0.6565(10) 0.6176(11) 0.6410(9) 0.077(4) Uani 1 1 d D U . . .
 C8H_3 C 0.6776(12) 0.6942(12) 0.6386(11) 0.096(5) Uani 1 1 d D U . . .
 C9H_3 C 0.6241(11) 0.7327(12) 0.6863(11) 0.096(5) Uani 1 1 d D U . . .
 H9H_3 H 0.638272 0.786056 0.683805 0.115 Uiso 1 1 calc R U . . .
 C10H_3 C 0.5526(11) 0.6957(11) 0.7361(11) 0.085(4) Uani 1 1 d D U . . .
 H10H_3 H 0.518523 0.723348 0.767725 0.102 Uiso 1 1 calc R U . . .
 C11H_3 C 0.5292(10) 0.6178(11) 0.7408(9) 0.076(4) Uani 1 1 d D U . . .
 C12H_3 C 0.4600(10) 0.5749(10) 0.7968(9) 0.073(4) Uani 1 1 d D U . . .
 C13H_3 C 0.4447(10) 0.4948(11) 0.8068(9) 0.072(4) Uani 1 1 d D U . . .
 C14H_3 C 0.4942(10) 0.4583(11) 0.7559(9) 0.075(4) Uani 1 1 d D U . . .
 H14H_3 H 0.480405 0.404664 0.758986 0.091 Uiso 1 1 calc R U . . .
 C15H_3 C 0.5612(10) 0.4976(11) 0.7021(9) 0.075(4) Uani 1 1 d D U . . .
 H15H_3 H 0.592995 0.470283 0.669420 0.090 Uiso 1 1 calc R U . . .
 C16H_3 C 0.5838(10) 0.5762(10) 0.6943(9) 0.072(4) Uani 1 1 d D U . . .
 C1I_3 C 0.8071(13) 0.3995(16) 1.2103(11) 0.139(6) Uani 1 1 d D U . . .
 H1IA_3 H 0.775664 0.357763 1.255306 0.167 Uiso 1 1 calc R U . . .
 H1IB_3 H 0.854559 0.422536 1.234769 0.167 Uiso 1 1 calc R U . . .
 N2I_3 N 0.7291(11) 0.4703(13) 1.1605(10) 0.132(5) Uani 1 1 d D U . . .
 H2I_3 H 0.690013 0.462463 1.125875 0.159 Uiso 1 1 calc R U . . .
 C3I_3 C 1.1092(11) 0.3578(14) 0.9519(11) 0.101(5) Uani 1 1 d D U . . .
 H3IA_3 H 1.164235 0.389593 0.927486 0.121 Uiso 1 1 calc R U . . .
 H3IB_3 H 1.138996 0.299603 0.990337 0.121 Uiso 1 1 calc R U . . .
 N4I_3 N 1.0483(9) 0.3515(10) 0.8873(8) 0.087(4) Uani 1 1 d D U . . .
 H4I_3 H 0.988578 0.382490 0.872553 0.104 Uiso 1 1 calc R U . . .
 C5I_3 C 0.777(2) 0.223(2) 1.2291(17) 0.198(12) Uani 1 1 d D U . . .
 H5IA_3 H 0.789403 0.219583 1.284380 0.297 Uiso 1 1 calc R U . . .
 H5IB_3 H 0.783313 0.165726 1.229702 0.297 Uiso 1 1 calc R U . . .
 H5IC_3 H 0.708749 0.253671 1.209086 0.297 Uiso 1 1 calc R U . . .
 C6I_3 C 1.1145(13) 0.5402(14) 0.9170(11) 0.105(6) Uani 1 1 d D U . . .
 H6IA_3 H 1.090809 0.601137 0.903215 0.157 Uiso 1 1 calc R U . . .
 H6IB_3 H 1.107934 0.527871 0.868429 0.157 Uiso 1 1 calc R U . . .
 H6IC_3 H 1.184669 0.526096 0.936876 0.157 Uiso 1 1 calc R U . . .
 C7I_3 C 0.8645(12) 0.3534(14) 1.1629(11) 0.127(6) Uani 1 1 d D U . . .
 C8I_3 C 0.8528(13) 0.2731(15) 1.1723(12) 0.133(6) Uani 1 1 d D U . . .
 C9I_3 C 0.9116(14) 0.2292(16) 1.1315(12) 0.138(6) Uani 1 1 d D U . . .
 H9I_3 H 0.907860 0.170758 1.143893 0.166 Uiso 1 1 calc R U . . .
 C10I_3 C 0.9741(13) 0.2705(14) 1.0739(12) 0.121(6) Uani 1 1 d D U . . .
 H10I_3 H 1.011120 0.241434 1.044731 0.146 Uiso 1 1 calc R U . . .
 C11I_3 C 0.9838(11) 0.3569(13) 1.0576(10) 0.102(5) Uani 1 1 d D U . . .
 C12I_3 C 1.0467(10) 0.4031(12) 0.9979(9) 0.089(4) Uani 1 1 d D U . . .
 C13I_3 C 1.0525(11) 0.4869(12) 0.9828(10) 0.092(5) Uani 1 1 d D U . . .
 C14I_3 C 1.0007(11) 0.5261(13) 1.0304(10) 0.102(5) Uani 1 1 d D U . . .
 H14I_3 H 1.005804 0.583618 1.021112 0.122 Uiso 1 1 calc R U . . .
 C15I_3 C 0.9434(11) 0.4816(14) 1.0898(10) 0.110(5) Uani 1 1 d D U . . .
 H15I_3 H 0.909921 0.508874 1.121879 0.132 Uiso 1 1 calc R U . . .
 C16I_3 C 0.9317(11) 0.3975(13) 1.1054(10) 0.105(5) Uani 1 1 d D U . . .
 O1J_4 O 0.8149(8) 0.3986(8) 0.8662(7) 0.085(3) Uani 1 1 d D U . . .
 C2J_4 C 0.7674(11) 0.4835(11) 0.8575(10) 0.079(4) Uani 1 1 d D U . . .
 H2J_4 H 0.707309 0.499750 0.819264 0.094 Uiso 1 1 calc R U . . .
 C3J_4 C 0.7308(11) 0.4796(12) 0.9386(10) 0.084(4) Uani 1 1 d D U . . .
 H3J_4 H 0.789465 0.463813 0.978198 0.100 Uiso 1 1 calc R U . . .
 C4J_4 C 0.6616(12) 0.4145(12) 0.9721(10) 0.088(4) Uani 1 1 d D U . . .
 H4J_4 H 0.599238 0.434985 0.935767 0.105 Uiso 1 1 calc R U . . .
 C5J_4 C 0.7084(11) 0.3288(12) 0.9729(10) 0.093(4) Uani 1 1 d D U . . .
 H5J_4 H 0.767085 0.304085 1.013291 0.112 Uiso 1 1 calc R U . . .
 C6J_4 C 0.7422(12) 0.3412(11) 0.8878(11) 0.092(4) Uani 1 1 d D U . . .
 H6J_4 H 0.684178 0.363494 0.846866 0.110 Uiso 1 1 calc DR U . . .
 C7J_4 C 0.8353(10) 0.5466(12) 0.8190(10) 0.079(4) Uani 1 1 d D U . . .
 O8J_4 O 0.8364(9) 0.6034(9) 0.8438(8) 0.099(4) Uani 1 1 d D U . . .
 O9J_4 O 0.8905(8) 0.5368(9) 0.7643(7) 0.090(3) Uani 1 1 d D U . . .
 O10J_4 O 0.6768(8) 0.5592(9) 0.9316(8) 0.094(3) Uani 1 1 d D U . . .
 H10J_4 H 0.714494 0.596446 0.916359 0.141 Uiso 1 1 calc R U . . .
 O11J_4 O 0.6356(8) 0.4075(9) 1.0511(7) 0.099(4) Uani 1 1 d D U . . .
 H11J_4 H 0.597534 0.370879 1.069583 0.149 Uiso 1 1 calc DR U . . .
 O12J_4 O 0.6388(9) 0.2712(9) 0.9923(8) 0.112(4) Uani 1 1 d D U . . .
 H12J_4 H 0.663902 0.224514 1.029527 0.167 Uiso 1 1 calc DR U . . .
 O13J_4 O 0.7944(10) 0.2622(9) 0.8898(9) 0.113(4) Uani 1 1 d D U . . .
 H13J_4 H 0.757782 0.240840 0.867951 0.168 Uiso 1 1 calc DR U . . .
 Cl_6^a Cl 1.0147(16) 0.0059(16) 0.3060(16) 0.278(10) Uani 0.668(19) 1 d . U P A
 1
 Cl_6^b Cl 0.979(3) 0.071(3) 0.320(3) 0.278(10) Uani 0.332(19) 1 d . U P A 2
 Cl_7 Cl 1.1930(8) 0.0075(8) 0.8286(7) 0.222(4) Uani 1 1 d D . . . .
 O_11 O 0.7416(17) 0.7971(17) 1.1964(10) 0.221(12) Uani 1 1 d D . . . .
 HA_11 H 0.806(2) 0.798(15) 1.190(3) 0.330 Uiso 1 1 d D U . . .
 HB_11 H 0.735(5) 0.781(7) 1.2491(14) 0.330 Uiso 1 1 d D U . . .
 O_12 O 0.9268(9) 0.6461(11) 1.1858(11) 0.148(6) Uani 1 1 d D . . . .
 HA_12 H 0.868(2) 0.629(3) 1.190(13) 0.222 Uiso 1 1 d D U . . .
 HB_12 H 0.915(5) 0.7011(17) 1.154(6) 0.222 Uiso 1 1 d D U . . .
 O_13 O 0.9139(13) 0.8577(17) 0.9819(14) 0.230(12) Uani 1 1 d D . . . .
 HA_13 H 0.945(3) 0.841(3) 0.946(2) 0.345 Uiso 1 1 d D U . . .
 HB_13 H 0.8500(12) 0.860(3) 0.971(3) 0.345 Uiso 1 1 d D U . . .
 O_14 O 1.0128(11) 0.7571(11) 0.9163(10) 0.150(6) Uani 1 1 d D . . . .
 HA_14 H 0.966(3) 0.748(4) 0.888(3) 0.224 Uiso 1 1 d D U . . .
 HB_14 H 1.051(3) 0.787(2) 0.880(2) 0.224 Uiso 1 1 d D U . . .
 O_15 O 1.1801(11) 0.8183(12) 0.8312(11) 0.157(7) Uani 1 1 d D . . . .
 HA_15 H 1.241(2) 0.790(3) 0.846(3) 0.236 Uiso 1 1 d D U . . .
 HB_15 H 1.183(5) 0.871(2) 0.826(7) 0.236 Uiso 1 1 d D U . . .
 O_16 O 1.1409(14) 0.7909(11) 0.6945(10) 0.177(7) Uani 1 1 d D . . . .
 HA_16 H 1.125(2) 0.7430(17) 0.695(3) 0.264 Uiso 1 1 d D U . . .
 HB_16 H 1.164(6) 0.778(3) 0.7444(18) 0.264 Uiso 1 1 d D U . . .
 O_17 O 1.0141(8) 0.6596(9) 0.6862(9) 0.113(4) Uani 1 1 d D . . . .
 HA_17 H 0.976(2) 0.620(2) 0.699(7) 0.170 Uiso 1 1 d D U . . .
 HB_17 H 1.0734(15) 0.634(3) 0.681(6) 0.170 Uiso 1 1 d D U . . .
 O_18 O 0.8731(14) 0.7560(10) 0.8115(10) 0.154(6) Uani 1 1 d D . . . .
 HA_18 H 0.875(12) 0.793(2) 0.761(2) 0.230 Uiso 1 1 d D U . . .
 HB_18 H 0.882(10) 0.7057(17) 0.809(4) 0.230 Uiso 1 1 d D U . . .
 O_19 O 0.6904(14) 0.7611(13) 0.8913(11) 0.192(9) Uani 1 1 d D . . . .
 HA_19 H 0.753(2) 0.749(5) 0.882(3) 0.285 Uiso 1 1 d D U . . .
 HB_19 H 0.692(6) 0.780(3) 0.931(2) 0.285 Uiso 1 1 d D U . . .
 O_20 O 0.5094(18) 0.8528(14) 0.7976(15) 0.225(11) Uani 1 1 d D . . . .
 HA_20 H 0.518(6) 0.894(5) 0.751(2) 0.335 Uiso 1 1 d D U . . .
 HB_20 H 0.564(3) 0.845(5) 0.828(3) 0.335 Uiso 1 1 d D U . . .
 O_21 O 0.9211(17) 0.8313(14) 1.1323(12) 0.232(12) Uani 1 1 d D . . . .
 HA_21 H 0.937(5) 0.834(2) 1.0839(13) 0.347 Uiso 1 1 d D U . . .
 HB_21 H 0.953(4) 0.868(2) 1.141(2) 0.347 Uiso 1 1 d D U . . .
 O_22 O 0.9885(16) 0.7893(16) 0.5237(11) 0.213(10) Uani 1 1 d D . . . .
 HA_22 H 0.946(6) 0.837(3) 0.505(4) 0.319 Uiso 1 1 d D U . . .
 HB_22 H 0.987(11) 0.769(5) 0.5771(11) 0.319 Uiso 1 1 d D U . . .
 OA_23 O 0.870(3) 0.967(3) 0.446(3) 0.206(17) Uani 0.668(19) 1 d . U P A 1
 OB_23 O 0.835(6) 0.909(8) 0.477(6) 0.24(3) Uani 0.332(19) 1 d . U P A 2
 O_24^a O 1.1369(17) 0.8258(16) 0.4330(16) 0.197(11) Uiso 0.75 1 d D U P B 1
 HA_24 H 1.095(3) 0.799(4) 0.468(3) 0.296 Uiso 0.75 1 d D U P C 1
 HB_24 H 1.178(3) 0.840(3) 0.461(3) 0.296 Uiso 0.75 1 d D U P D 1
 O_24^b O 1.106(6) 0.881(5) 0.372(5) 0.15(2) Uiso 0.25 1 d D U P E 2
 O_25 O 0.414(3) 0.9561(15) 0.8764(17) 0.212(18) Uani 0.62(2) 1 d D . P . .
 HA_25 H 0.368(3) 0.994(3) 0.841(2) 0.319 Uiso 0.62(2) 1 d D U P . .
 HB_25 H 0.432(5) 0.918(2) 0.856(3) 0.319 Uiso 0.62(2) 1 d D U P . .
 O_26 O 0.513(2) 0.9631(18) 0.6325(19) 0.21(2) Uani 0.5 1 d D . P F 2
 HA_26 H 0.518(9) 1.0177(19) 0.616(5) 0.309 Uiso 0.5 1 d D U P G 2
 HB_26 H 0.554(5) 0.943(3) 0.603(2) 0.309 Uiso 0.5 1 d D U P H 2
 O_27 O 0.9297(11) 0.7444(15) 0.3960(12) 0.185(9) Uani 1 1 d D . . . .
 HA_27 H 0.8658(15) 0.747(4) 0.385(3) 0.277 Uiso 1 1 d D U . . .
 HB_27 H 0.934(5) 0.742(5) 0.4458(18) 0.277 Uiso 1 1 d D U . . .
 O_28 O 0.7380(10) 0.8087(11) 0.3434(8) 0.142(6) Uani 1 1 d D . . . .
 HA_28 H 0.746(4) 0.8581(18) 0.345(4) 0.212 Uiso 1 1 d D U . . .
 HB_28 H 0.703(4) 0.785(3) 0.385(3) 0.212 Uiso 1 1 d D U . . .
 O_29^a O 0.688(3) 0.960(4) 0.374(3) 0.227(19) Uani 0.5 1 d D U P I 1
 O_29^b O 0.635(5) 1.064(4) 0.365(4) 0.28(3) Uani 0.5 1 d D U P J 2
 O_30^a O 0.803(2) 0.150(3) 0.4516(18) 0.205(16) Uani 0.62(2) 1 d . U P K 1
 O_30^b O 0.854(3) 0.186(3) 0.513(2) 0.134(14) Uani 0.38(2) 1 d . U P K 2
 O_31^b O 0.610(3) 0.221(3) 1.387(2) 0.174(17) Uani 0.50(4) 1 d . U P L 2
 O_31^a O 0.534(3) 0.283(3) 1.405(2) 0.174(17) Uani 0.50(4) 1 d . U P L 1
 O_32^b O 0.524(4) 0.175(4) 1.274(2) 0.23(2) Uani 0.5 1 d D U P M 2
 O_32^a O 0.482(5) 0.238(3) 1.285(3) 0.203(19) Uani 0.5 1 d D U P N 1
 O_33 O 0.4838(9) 0.3229(13) 1.1161(9) 0.152(7) Uani 1 1 d D . . . .
 HA_33 H 0.4197(15) 0.339(3) 1.102(4) 0.227 Uiso 1 1 d D U . . .
 HB_33 H 0.487(5) 0.286(6) 1.167(2) 0.227 Uiso 1 1 d D U . . .
 O_34 O 0.3699(11) 0.1973(10) 1.0941(10) 0.137(5) Uani 1 1 d D . . . .
 HA_34 H 0.370(5) 0.181(3) 1.0530(19) 0.205 Uiso 1 1 d D U . . .
 HB_34 H 0.428(2) 0.214(3) 1.095(4) 0.205 Uiso 1 1 d D U . . .
 O_35 O 0.3454(9) 0.1788(11) 0.9479(9) 0.137(6) Uani 1 1 d D . . . .
 HA_35 H 0.288(2) 0.184(3) 0.923(3) 0.205 Uiso 1 1 d D U . . .
 HB_35 H 0.381(3) 0.210(5) 0.910(3) 0.205 Uiso 1 1 d D U . . .
 O_36 O 0.5143(10) 0.2369(11) 0.8818(10) 0.153(6) Uani 1 1 d D . . . .
 HA_36 H 0.566(3) 0.224(3) 0.857(3) 0.230 Uiso 1 1 d D U . . .
 HB_36 H 0.533(5) 0.269(2) 0.905(2) 0.230 Uiso 1 1 d D U . . .
 O_37 O 0.6586(13) 0.2540(11) 0.7690(11) 0.169(7) Uani 1 1 d D . . . .
 HA_37 H 0.615(4) 0.268(5) 0.728(3) 0.253 Uiso 1 1 d D U . . .
 HB_37 H 0.688(4) 0.202(2) 0.777(6) 0.253 Uiso 1 1 d D U . . .
 O_38 O 0.5780(9) 0.3374(9) 0.6093(9) 0.126(5) Uani 1 1 d D . . . .
 HA_38 H 0.527(2) 0.371(6) 0.577(5) 0.190 Uiso 1 1 d D U . . .
 HB_38 H 0.631(2) 0.360(5) 0.588(6) 0.190 Uiso 1 1 d D U . . .
 O_40^a O 0.592(3) 0.153(3) 0.651(3) 0.176(14) Uiso 0.5 1 d . U P O 1
 O_40^b O 0.541(5) 0.108(4) 0.638(4) 0.24(2) Uiso 0.5 1 d . U P P 2
 O_41^a O 0.770(3) 0.190(2) 0.585(2) 0.195(14) Uani 0.62(2) 1 d . U P K 1
 O_41^b O 0.659(4) 0.215(4) 0.549(4) 0.20(2) Uani 0.38(2) 1 d . U P K 2
 O_42 O 0.9699(19) 0.1450(12) 0.9544(15) 0.200(16) Uani 0.86(5) 1 d D . P Q 2
 HA_42 H 0.922(2) 0.176(3) 0.917(3) 0.301 Uiso 0.86(5) 1 d D U P Q 2
 HB_42 H 0.978(3) 0.0938(16) 0.953(4) 0.301 Uiso 0.86(5) 1 d D U P Q 2
 O_43 O 0.9936(15) 0.0083(12) 0.9116(16) 0.189(14) Uani 0.88(5) 1 d D . P R 2
 HA_43 H 0.979(4) -0.040(2) 0.948(3) 0.283 Uiso 0.88(5) 1 d D U P R 2
 HB_43 H 1.057(2) -0.003(5) 0.903(5) 0.283 Uiso 0.88(5) 1 d D U P R 2
 O_44 O 1.124(3) 0.036(3) 1.070(3) 0.215(15) Uani 0.68(3) 1 d . U P S 1
 OA_44 O 1.151(5) -0.048(4) 1.057(4) 0.21(3) Uani 0.32(3) 1 d D U P S 2
 OB_44 O 1.140(5) 0.112(4) 1.040(4) 0.17(2) Uani 0.32(3) 1 d D U P S 2
 O_45 O 1.0571(13) -0.1053(15) 1.1901(14) 0.223(11) Uani 1 1 d D . . . .
 HA_45 H 1.102(4) -0.083(4) 1.156(4) 0.334 Uiso 1 1 d D U . . .
 HB_45 H 1.086(4) -0.1574(19) 1.221(4) 0.334 Uiso 1 1 d D U . . .
 O_46 O 1.297(2) 0.0094(18) 0.9908(18) 0.20(2) Uiso 0.62(5) 1 d D . P . .
 HA_46 H 1.323(5) 0.0471(19) 1.003(3) 0.300 Uiso 0.62(5) 1 d D U P . .
 HB_46 H 1.342(4) -0.010(3) 0.964(2) 0.300 Uiso 0.62(5) 1 d D U P . .
 O_47^a O 1.476(3) 0.208(3) 0.500(3) 0.203(18) Uani 0.65(6) 1 d D U P T 1
 O_47^b O 1.397(7) 0.192(6) 0.530(5) 0.23(3) Uani 0.35(6) 1 d . U P T 2
 O_48 O 1.430(3) 0.0973(17) 0.445(2) 0.23(2) Uani 0.5 1 d D . P U 1
 HA_48 H 1.395(4) 0.118(4) 0.398(2) 0.341 Uiso 0.5 1 d D U P V 1
 HB_48 H 1.461(4) 0.139(2) 0.444(3) 0.341 Uiso 0.5 1 d D U P W 1
 O_49^a O 0.548(3) 1.084(3) 0.816(3) 0.165(13) Uiso 0.5 1 d . U P X 1
 O_49^b O 0.523(4) 1.038(4) 0.800(4) 0.22(2) Uiso 0.5 1 d . U P Y 2
 O_50 O 0.5538(13) 0.9356(10) 0.4960(10) 0.165(7) Uani 1 1 d D . . . .
 HA_50 H 0.596(3) 0.962(4) 0.461(4) 0.247 Uiso 1 1 d D U . . .
 HB_50 H 0.4960(19) 0.970(3) 0.480(3) 0.247 Uiso 1 1 d D U . . .
 O_51 O 0.781(4) 0.964(4) 0.312(4) 0.25(2) Uani 0.5 1 d . U P Z 2

loop_
  _atom_site_aniso_label
  _atom_site_aniso_U_11
  _atom_site_aniso_U_22
  _atom_site_aniso_U_33
  _atom_site_aniso_U_23
  _atom_site_aniso_U_13
  _atom_site_aniso_U_12
 C1A_1 0.032(7) 0.174(11) 0.066(8) -0.066(8) 0.009(6) -0.023(7)
 O2A_1 0.064(7) 0.198(12) 0.094(8) -0.083(8) 0.030(6) -0.037(7)
 C3A_1 0.035(7) 0.192(13) 0.064(9) -0.061(9) 0.002(6) -0.024(8)
 O4A_1 0.063(7) 0.193(12) 0.090(9) -0.066(8) 0.015(6) -0.043(7)
 C5A_1 0.047(8) 0.171(11) 0.064(9) -0.064(8) 0.003(7) -0.021(7)
 C6A_1 0.033(7) 0.171(10) 0.069(8) -0.065(7) 0.005(6) -0.024(7)
 C7A_1 0.030(7) 0.175(12) 0.071(8) -0.071(8) 0.007(6) -0.028(7)
 C8A_1 0.034(7) 0.172(12) 0.053(8) -0.053(8) -0.002(5) -0.024(7)
 C9A_1 0.042(7) 0.165(12) 0.065(9) -0.055(8) -0.001(6) -0.018(7)
 N10A_1 0.055(7) 0.165(10) 0.069(8) -0.056(7) 0.004(6) -0.023(7)
 C11A_1 0.074(9) 0.167(12) 0.092(11) -0.061(9) 0.013(8) -0.022(8)
 C12A_1 0.106(13) 0.214(14) 0.113(14) -0.088(11) -0.015(11) 0.017(11)
 O13A_1 0.134(12) 0.206(15) 0.126(12) -0.073(11) -0.051(10) 0.034(11)
 N14A_1 0.145(13) 0.229(15) 0.124(13) -0.094(11) -0.007(10) 0.024(11)
 C15A_1 0.167(16) 0.26(2) 0.165(17) -0.115(16) -0.040(13) 0.055(16)
 C16A_1 0.170(16) 0.22(2) 0.20(2) -0.125(18) -0.023(14) 0.024(15)
 O17A_1 0.147(12) 0.152(13) 0.153(13) -0.076(10) -0.012(9) 0.015(9)
 C18A_1 0.131(14) 0.21(2) 0.149(15) -0.098(14) -0.002(11) 0.014(13)
 C19A_1 0.134(14) 0.24(2) 0.148(16) -0.111(16) -0.002(12) 0.006(13)
 C1B_1 0.043(8) 0.159(11) 0.062(9) -0.054(8) -0.003(6) -0.002(7)
 O2B_1 0.051(6) 0.178(11) 0.077(7) -0.061(8) 0.006(5) 0.002(6)
 C3B_1 0.041(7) 0.162(13) 0.065(9) -0.055(8) 0.001(6) -0.004(7)
 O4B_1 0.058(6) 0.155(10) 0.068(7) -0.047(7) 0.011(5) -0.003(6)
 C5B_1 0.057(9) 0.135(10) 0.057(9) -0.039(8) -0.008(7) 0.023(7)
 C6B_1 0.042(7) 0.148(10) 0.058(8) -0.047(7) -0.006(6) 0.009(7)
 C7B_1 0.039(7) 0.148(11) 0.062(8) -0.054(8) -0.004(6) 0.001(7)
 C8B_1 0.042(7) 0.137(11) 0.068(8) -0.047(8) 0.002(6) 0.004(7)
 C9B_1 0.068(9) 0.134(11) 0.066(9) -0.043(8) -0.001(7) 0.013(8)
 N10B_1 0.073(8) 0.136(10) 0.073(9) -0.049(7) -0.002(6) 0.012(7)
 C11B_1 0.107(12) 0.138(11) 0.105(12) -0.056(9) 0.014(9) 0.016(9)
 C12B_1 0.141(16) 0.168(14) 0.127(14) -0.060(11) 0.011(12) 0.044(12)
 O13B_1 0.169(15) 0.200(15) 0.133(12) -0.059(11) -0.013(12) 0.041(13)
 N14B_1 0.25(2) 0.205(16) 0.174(16) -0.096(13) -0.024(15) 0.096(15)
 C15B_1 0.28(3) 0.25(2) 0.21(2) -0.113(17) -0.041(18) 0.13(2)
 C16B_1 0.28(2) 0.30(3) 0.25(3) -0.15(2) -0.03(2) 0.12(2)
 O17B_1 0.28(2) 0.22(2) 0.22(2) -0.103(17) -0.006(17) 0.085(18)
 C18B_1 0.29(3) 0.26(3) 0.24(2) -0.13(2) -0.018(19) 0.10(2)
 C19B_1 0.27(2) 0.27(3) 0.20(2) -0.14(2) -0.036(18) 0.099(19)
 C1C_1 0.056(9) 0.184(12) 0.065(9) -0.069(9) 0.013(7) -0.032(8)
 N2C_1 0.046(7) 0.180(11) 0.067(8) -0.071(8) 0.010(6) -0.030(7)
 C3C_1 0.036(8) 0.271(18) 0.106(11) -0.127(12) 0.023(7) -0.049(10)
 N4C_1 0.046(7) 0.222(15) 0.102(10) -0.103(10) 0.020(7) -0.030(8)
 C5C_1 0.062(9) 0.219(19) 0.134(14) -0.096(13) 0.024(9) -0.036(10)
 C6C_1 0.077(11) 0.29(2) 0.126(14) -0.114(14) -0.009(10) -0.039(13)
 C7C_1 0.042(7) 0.204(12) 0.094(10) -0.098(9) 0.026(7) -0.037(7)
 C8C_1 0.049(8) 0.207(13) 0.111(11) -0.102(10) 0.043(7) -0.043(8)
 C9C_1 0.072(10) 0.226(15) 0.131(13) -0.117(11) 0.037(8) -0.047(10)
 C10C_1 0.068(10) 0.226(14) 0.123(12) -0.130(11) 0.039(8) -0.044(9)
 C11C_1 0.049(8) 0.222(13) 0.098(9) -0.117(9) 0.035(6) -0.048(7)
 C12C_1 0.042(8) 0.247(14) 0.095(9) -0.111(10) 0.036(6) -0.054(8)
 C13C_1 0.048(9) 0.249(14) 0.100(11) -0.109(10) 0.020(7) -0.043(9)
 C14C_1 0.035(7) 0.230(14) 0.101(11) -0.100(10) 0.013(7) -0.032(8)
 C15C_1 0.042(8) 0.210(13) 0.096(10) -0.103(10) 0.020(7) -0.035(8)
 C16C_1 0.042(7) 0.213(12) 0.097(9) -0.112(9) 0.027(6) -0.032(7)
 C1D_1 0.057(10) 0.183(13) 0.087(11) -0.064(9) -0.003(8) -0.025(9)
 N2D_1 0.045(7) 0.170(10) 0.076(9) -0.070(8) 0.012(6) -0.014(7)
 C3D_1 0.077(10) 0.29(2) 0.112(12) -0.127(14) 0.047(9) -0.076(12)
 N4D_1 0.051(7) 0.228(14) 0.080(9) -0.089(9) 0.028(6) -0.057(8)
 C5D_1 0.074(10) 0.25(2) 0.149(17) -0.119(17) -0.002(11) 0.002(12)
 C6D_1 0.055(9) 0.27(2) 0.092(12) -0.071(13) 0.007(8) -0.038(11)
 C7D_1 0.040(7) 0.196(12) 0.089(10) -0.081(9) 0.016(7) -0.031(7)
 C8D_1 0.065(9) 0.204(13) 0.109(12) -0.092(11) 0.015(8) -0.024(8)
 C9D_1 0.067(9) 0.204(15) 0.114(12) -0.096(11) 0.025(8) -0.033(9)
 C10D_1 0.058(9) 0.216(14) 0.108(11) -0.102(11) 0.034(8) -0.044(8)
 C11D_1 0.047(8) 0.224(13) 0.096(10) -0.103(9) 0.027(7) -0.042(8)
 C12D_1 0.049(8) 0.246(14) 0.084(9) -0.101(10) 0.019(7) -0.042(8)
 C13D_1 0.030(7) 0.246(14) 0.087(10) -0.095(10) 0.021(7) -0.039(8)
 C14D_1 0.043(8) 0.225(15) 0.086(10) -0.086(10) 0.011(7) -0.020(8)
 C15D_1 0.037(7) 0.206(13) 0.078(9) -0.088(9) 0.019(6) -0.023(7)
 C16D_1 0.035(7) 0.205(12) 0.081(9) -0.088(9) 0.025(6) -0.032(7)
 O1E_2 0.049(6) 0.179(9) 0.099(8) -0.089(7) -0.010(5) 0.000(6)
 C2E_2 0.036(7) 0.179(10) 0.087(8) -0.079(8) -0.001(6) -0.012(7)
 C3E_2 0.043(7) 0.174(11) 0.087(8) -0.079(8) 0.002(6) -0.016(7)
 C4E_2 0.037(7) 0.184(11) 0.080(9) -0.080(8) 0.008(6) -0.009(7)
 C5E_2 0.037(7) 0.181(11) 0.089(9) -0.080(8) 0.007(6) -0.010(7)
 C6E_2 0.055(8) 0.185(12) 0.114(10) -0.089(9) -0.016(8) 0.001(8)
 C7E_2 0.044(8) 0.172(12) 0.094(10) -0.079(9) 0.005(7) -0.009(8)
 O8E_2 0.078(8) 0.173(11) 0.112(10) -0.083(9) -0.010(7) 0.001(7)
 O9E_2 0.054(6) 0.163(11) 0.100(8) -0.075(8) -0.002(6) -0.010(6)
 O10E_2 0.055(6) 0.182(10) 0.090(8) -0.079(8) 0.000(6) -0.024(7)
 O11E_2 0.048(6) 0.183(12) 0.083(7) -0.079(8) -0.002(5) -0.011(6)
 O12E_2 0.057(6) 0.211(12) 0.115(9) -0.100(9) -0.013(6) 0.017(7)
 O13E_2 0.076(8) 0.193(11) 0.149(11) -0.107(9) -0.023(8) -0.005(7)
 C1F_3 0.026(6) 0.142(10) 0.074(9) -0.056(7) 0.008(6) -0.021(6)
 O2F_3 0.048(6) 0.173(11) 0.099(8) -0.077(8) -0.001(6) -0.024(6)
 C3F_3 0.041(7) 0.136(12) 0.087(10) -0.048(9) -0.005(6) -0.009(7)
 O4F_3 0.048(6) 0.153(10) 0.121(10) -0.063(8) -0.016(6) -0.005(6)
 C5F_3 0.047(8) 0.141(10) 0.080(10) -0.061(8) 0.008(7) -0.012(7)
 C6F_3 0.036(7) 0.139(10) 0.080(9) -0.058(7) 0.008(6) -0.012(6)
 C7F_3 0.037(7) 0.132(10) 0.066(8) -0.049(8) 0.007(6) -0.016(6)
 C8F_3 0.044(7) 0.132(11) 0.083(9) -0.050(8) 0.003(6) -0.013(7)
 C9F_3 0.053(8) 0.140(11) 0.108(11) -0.065(9) -0.002(8) 0.001(8)
 N10F_3 0.055(7) 0.132(9) 0.108(9) -0.068(8) 0.003(6) -0.006(6)
 C11F_3 0.078(10) 0.140(11) 0.148(15) -0.088(11) -0.002(9) 0.001(8)
 C12F_3 0.084(10) 0.151(13) 0.178(17) -0.086(12) 0.006(11) -0.008(9)
 O13F_3 0.106(10) 0.170(14) 0.209(17) -0.093(13) 0.036(11) -0.020(9)
 N14F_3 0.096(10) 0.156(12) 0.192(16) -0.087(11) -0.013(10) -0.010(9)
 C15F_3 0.108(13) 0.179(17) 0.220(19) -0.096(15) -0.004(12) -0.019(12)
 C16F_3 0.146(15) 0.18(2) 0.22(2) -0.099(17) -0.012(14) -0.036(13)
 O17F_3 0.149(13) 0.186(15) 0.195(16) -0.088(12) -0.018(11) -0.033(11)
 C18F_3 0.156(16) 0.19(2) 0.186(18) -0.091(16) -0.011(13) -0.038(14)
 C19F_3 0.108(12) 0.157(16) 0.170(17) -0.083(14) -0.005(11) -0.015(11)
 C1G_3 0.046(8) 0.296(15) 0.076(10) -0.105(10) 0.027(7) -0.034(9)
 O2G_3 0.061(7) 0.37(2) 0.107(10) -0.143(12) 0.013(7) -0.055(10)
 C3G_3 0.049(7) 0.146(12) 0.084(9) -0.067(9) 0.020(6) -0.023(7)
 O4G_3 0.054(6) 0.175(11) 0.121(10) -0.084(9) 0.015(6) -0.007(6)
 C5G_3 0.051(9) 0.272(14) 0.122(12) -0.138(11) 0.032(8) -0.054(9)
 C6G_3 0.041(7) 0.270(14) 0.107(10) -0.125(10) 0.026(7) -0.046(8)
 C7G_3 0.042(7) 0.212(14) 0.085(10) -0.090(9) 0.029(6) -0.043(8)
 C8G_3 0.040(7) 0.209(13) 0.093(9) -0.100(9) 0.028(6) -0.034(7)
 C9G_3 0.055(8) 0.224(14) 0.120(12) -0.123(11) 0.033(8) -0.042(9)
 N10G_3 0.059(8) 0.267(13) 0.153(12) -0.155(11) 0.029(8) -0.045(8)
 C11G_3 0.081(11) 0.270(15) 0.188(17) -0.171(13) 0.050(11) -0.059(11)
 C12G_3 0.084(11) 0.258(16) 0.194(18) -0.158(14) 0.050(12) -0.046(11)
 O13G_3 0.093(9) 0.261(18) 0.160(14) -0.131(14) 0.031(9) -0.019(10)
 N14G_3 0.110(12) 0.257(15) 0.210(17) -0.161(14) 0.065(12) -0.054(11)
 C15G_3 0.125(15) 0.28(2) 0.21(2) -0.148(17) 0.075(15) -0.076(15)
 C16G_3 0.144(16) 0.20(2) 0.23(2) -0.105(18) 0.036(15) -0.044(14)
 O17G_3 0.170(14) 0.153(13) 0.228(19) -0.069(13) 0.067(13) -0.038(11)
 C18G_3 0.177(18) 0.17(2) 0.21(2) -0.098(16) 0.066(15) -0.058(15)
 C19G_3 0.135(15) 0.234(19) 0.22(2) -0.151(17) 0.088(14) -0.055(13)
 C1H_3 0.053(8) 0.142(11) 0.064(9) -0.048(8) -0.001(7) 0.000(7)
 N2H_3 0.034(6) 0.146(9) 0.070(8) -0.056(7) 0.000(5) -0.001(6)
 C3H_3 0.043(7) 0.141(13) 0.078(9) -0.061(9) 0.001(6) -0.001(7)
 N4H_3 0.035(6) 0.148(11) 0.077(8) -0.065(8) 0.006(5) -0.008(6)
 C5H_3 0.075(11) 0.166(16) 0.138(16) -0.061(13) 0.031(11) -0.023(11)
 C6H_3 0.062(9) 0.151(14) 0.076(10) -0.054(9) 0.002(7) -0.011(9)
 C7H_3 0.040(7) 0.129(9) 0.055(8) -0.036(7) -0.008(5) 0.007(6)
 C8H_3 0.058(9) 0.145(11) 0.089(10) -0.053(9) 0.007(7) -0.011(8)
 C9H_3 0.055(8) 0.135(12) 0.100(11) -0.051(9) 0.000(7) -0.009(8)
 C10H_3 0.046(8) 0.129(10) 0.094(10) -0.063(9) 0.004(7) -0.003(7)
 C11H_3 0.034(6) 0.132(10) 0.070(8) -0.054(7) -0.003(6) 0.001(6)
 C12H_3 0.036(7) 0.131(9) 0.065(8) -0.057(7) -0.003(5) 0.002(6)
 C13H_3 0.029(6) 0.135(10) 0.061(8) -0.052(7) -0.004(5) -0.003(6)
 C14H_3 0.037(7) 0.131(10) 0.063(8) -0.049(8) -0.010(6) 0.002(7)
 C15H_3 0.040(7) 0.130(10) 0.064(9) -0.055(8) -0.004(6) 0.006(7)
 C16H_3 0.033(6) 0.125(9) 0.058(8) -0.043(7) -0.010(5) 0.005(6)
 C1I_3 0.047(9) 0.290(16) 0.076(11) -0.070(11) 0.004(7) -0.020(10)
 N2I_3 0.047(8) 0.290(15) 0.079(9) -0.097(10) 0.004(7) -0.020(9)
 C3I_3 0.051(8) 0.175(14) 0.080(10) -0.054(10) 0.001(7) -0.018(9)
 N4I_3 0.043(7) 0.144(11) 0.076(8) -0.050(8) -0.012(6) -0.001(7)
 C5I_3 0.125(18) 0.34(3) 0.125(17) -0.061(19) 0.027(15) -0.10(2)
 C6I_3 0.066(10) 0.175(15) 0.079(11) -0.060(10) 0.021(8) -0.012(10)
 C7I_3 0.045(8) 0.257(14) 0.071(10) -0.053(10) 0.003(7) -0.030(9)
 C8I_3 0.054(9) 0.251(15) 0.072(11) -0.036(11) -0.016(7) -0.035(10)
 C9I_3 0.069(10) 0.243(16) 0.091(12) -0.046(11) -0.012(8) -0.047(10)
 C10I_3 0.055(9) 0.205(14) 0.095(12) -0.046(10) -0.017(8) -0.031(9)
 C11I_3 0.033(7) 0.199(12) 0.071(9) -0.050(9) -0.006(6) -0.017(8)
 C12I_3 0.038(7) 0.169(11) 0.065(8) -0.053(8) -0.010(6) -0.012(7)
 C13I_3 0.037(8) 0.174(12) 0.068(9) -0.053(8) -0.002(6) -0.010(8)
 C14I_3 0.042(8) 0.199(14) 0.078(10) -0.072(10) 0.007(7) -0.015(8)
 C15I_3 0.029(7) 0.228(14) 0.074(10) -0.065(10) -0.001(7) -0.011(9)
 C16I_3 0.026(7) 0.219(13) 0.069(9) -0.057(9) -0.005(6) -0.014(8)
 O1J_4 0.046(5) 0.129(7) 0.085(7) -0.049(6) 0.020(5) -0.016(5)
 C2J_4 0.037(7) 0.130(9) 0.070(7) -0.044(7) 0.003(6) -0.007(6)
 C3J_4 0.041(7) 0.153(10) 0.070(8) -0.057(7) 0.008(6) -0.018(7)
 C4J_4 0.050(8) 0.147(10) 0.060(8) -0.035(7) -0.001(6) -0.015(7)
 C5J_4 0.040(7) 0.151(10) 0.082(9) -0.037(8) 0.007(6) -0.024(7)
 C6J_4 0.058(8) 0.130(10) 0.088(9) -0.039(8) 0.017(7) -0.027(7)
 C7J_4 0.035(7) 0.131(11) 0.079(9) -0.054(8) 0.003(6) -0.008(7)
 O8J_4 0.081(7) 0.137(10) 0.099(9) -0.064(7) 0.025(6) -0.030(7)
 O9J_4 0.056(6) 0.145(10) 0.086(7) -0.062(7) 0.022(5) -0.028(6)
 O10J_4 0.063(6) 0.149(9) 0.083(8) -0.058(7) 0.017(6) -0.024(6)
 O11J_4 0.050(6) 0.171(11) 0.068(6) -0.033(7) 0.014(5) -0.031(6)
 O12J_4 0.061(7) 0.149(10) 0.106(9) -0.025(7) 0.013(6) -0.034(7)
 O13J_4 0.093(8) 0.137(9) 0.123(10) -0.057(8) 0.034(7) -0.051(7)
 Cl_6^a 0.200(15) 0.27(2) 0.317(19) -0.085(17) 0.093(14) -0.015(14)
 Cl_6^b 0.200(15) 0.27(2) 0.317(19) -0.085(17) 0.093(14) -0.015(14)
 Cl_7 0.171(8) 0.274(11) 0.216(9) -0.109(8) -0.020(7) 0.014(7)
 O_11 0.28(3) 0.34(3) 0.130(14) -0.144(18) 0.070(17) -0.19(3)
 O_12 0.061(8) 0.240(18) 0.169(15) -0.119(14) -0.024(9) 0.008(9)
 O_13 0.128(14) 0.37(3) 0.29(3) -0.24(3) 0.042(17) -0.045(18)
 O_14 0.115(12) 0.189(16) 0.160(15) -0.084(13) 0.015(11) -0.029(11)
 O_15 0.102(11) 0.25(2) 0.141(13) -0.113(14) -0.013(10) -0.004(11)
 O_16 0.172(17) 0.225(19) 0.165(17) -0.118(15) 0.047(14) -0.017(14)
 O_17 0.054(6) 0.166(12) 0.128(11) -0.071(10) 0.008(7) -0.010(7)
 O_18 0.167(15) 0.136(13) 0.169(16) -0.065(11) 0.010(12) -0.047(11)
 O_19 0.25(2) 0.23(2) 0.176(17) -0.155(16) 0.117(17) -0.099(18)
 O_20 0.24(3) 0.22(2) 0.26(3) -0.14(2) 0.10(2) -0.075(19)
 O_21 0.23(2) 0.25(2) 0.162(18) -0.060(17) 0.063(17) 0.031(19)
 O_22 0.171(18) 0.32(3) 0.126(15) -0.047(16) 0.028(14) -0.084(19)
 OA_23 0.13(2) 0.36(6) 0.20(3) -0.16(4) 0.05(2) -0.12(3)
 OB_23 0.15(5) 0.38(8) 0.21(5) -0.12(6) 0.05(4) -0.07(5)
 O_25 0.28(4) 0.12(2) 0.21(3) -0.05(2) -0.06(3) 0.02(2)
 O_26 0.12(2) 0.27(5) 0.24(5) -0.15(4) -0.06(3) 0.07(3)
 O_27 0.088(10) 0.30(2) 0.189(18) -0.139(18) -0.009(11) 0.014(13)
 O_28 0.098(10) 0.244(18) 0.099(10) -0.079(11) 0.021(8) -0.050(10)
 O_29^a 0.12(3) 0.32(5) 0.24(4) -0.12(4) 0.03(3) -0.02(3)
 O_29^b 0.22(4) 0.32(6) 0.27(5) -0.09(5) 0.06(4) -0.06(4)
 O_30^a 0.12(2) 0.33(4) 0.12(2) -0.02(2) 0.024(16) -0.13(2)
 O_30^b 0.10(2) 0.20(3) 0.12(3) -0.06(2) 0.031(19) -0.08(2)
 O_31^b 0.16(3) 0.25(4) 0.13(2) -0.10(3) -0.03(2) 0.00(3)
 O_31^a 0.15(3) 0.21(4) 0.16(3) -0.10(3) -0.02(2) 0.04(3)
 O_32^b 0.21(4) 0.42(7) 0.14(3) -0.14(4) 0.00(3) -0.17(4)
 O_32^a 0.26(5) 0.27(5) 0.16(3) -0.15(3) 0.08(3) -0.12(4)
 O_33 0.062(7) 0.28(2) 0.110(11) -0.074(12) 0.033(7) -0.048(10)
 O_34 0.120(11) 0.159(13) 0.142(13) -0.067(11) 0.029(10) -0.034(10)
 O_35 0.067(8) 0.202(15) 0.137(12) -0.066(11) -0.010(8) -0.010(8)
 O_36 0.080(9) 0.208(17) 0.139(13) -0.034(12) -0.005(9) -0.021(10)
 O_37 0.157(14) 0.183(16) 0.173(16) -0.092(13) 0.025(12) 0.010(12)
 O_38 0.070(8) 0.150(12) 0.161(14) -0.069(10) -0.040(9) 0.003(8)
 O_41^a 0.22(3) 0.22(3) 0.18(3) -0.10(2) -0.03(2) -0.09(2)
 O_41^b 0.15(4) 0.20(4) 0.25(5) -0.09(4) 0.05(4) -0.03(3)
 O_42 0.21(3) 0.16(2) 0.23(3) -0.088(18) -0.09(2) -0.003(16)
 O_43 0.149(19) 0.17(2) 0.27(3) -0.12(2) 0.072(19) -0.017(14)
 O_44 0.21(3) 0.21(4) 0.22(3) -0.07(3) 0.00(3) -0.04(3)
 OA_44 0.18(4) 0.20(5) 0.25(5) -0.09(5) -0.04(4) -0.04(4)
 OB_44 0.21(5) 0.17(5) 0.14(4) -0.10(4) -0.02(4) 0.01(4)
 O_45 0.122(14) 0.34(3) 0.19(2) -0.09(2) 0.019(14) -0.078(17)
 O_47^a 0.15(3) 0.27(4) 0.24(4) -0.16(3) 0.02(3) -0.01(3)
 O_47^b 0.19(5) 0.31(5) 0.23(5) -0.17(4) 0.08(4) -0.01(5)
 O_48 0.23(5) 0.17(3) 0.26(5) -0.08(3) -0.14(4) 0.02(3)
 O_50 0.187(17) 0.134(13) 0.110(12) 0.003(10) 0.031(11) 0.012(11)
 O_51 0.18(4) 0.34(5) 0.22(4) -0.09(4) 0.01(3) -0.07(4)

_geom_special_details
;
 All esds (except the esd in the dihedral angle between two l.s. planes)
 are estimated using the full covariance matrix.  The cell esds are taken
 into account individually in the estimation of esds in distances, angles
 and torsion angles; correlations between esds in cell parameters are only
 used when they are defined by crystal symmetry.  An approximate (isotropic)
 treatment of cell esds is used for estimating esds involving l.s. planes.
;
loop_
  _geom_bond_atom_site_label_1
  _geom_bond_atom_site_label_2
  _geom_bond_distance
  _geom_bond_site_symmetry_2
  _geom_bond_publ_flag
 C1A_1 O2A_1 1.251(15) . ?
 C1A_1 C6A_1 1.509(18) . ?
 C1A_1 N2C_1 1.316(16) . ?
 C3A_1 O4A_1 1.236(16) . ?
 C3A_1 C8A_1 1.494(16) . ?
 C3A_1 N4D_1 1.317(16) . ?
 C5A_1 H5A_1 0.9500 . ?
 C5A_1 C6A_1 1.378(18) . ?
 C5A_1 N10A_1 1.346(17) . ?
 C6A_1 C7A_1 1.391(16) . ?
 C7A_1 H7A_1 0.9500 . ?
 C7A_1 C8A_1 1.372(17) . ?
 C8A_1 C9A_1 1.377(18) . ?
 C9A_1 H9A_1 0.9500 . ?
 C9A_1 N10A_1 1.323(16) . ?
 N10A_1 C11A_1 1.482(18) . ?
 C11A_1 H11A_1 0.9900 . ?
 C11A_1 H11B_1 0.9900 . ?
 C11A_1 C12A_1 1.50(2) . ?
 C12A_1 O13A_1 1.23(2) . ?
 C12A_1 N14A_1 1.33(2) . ?
 N14A_1 C15A_1 1.52(2) . ?
 N14A_1 C19A_1 1.50(2) . ?
 C15A_1 H15A_1 0.9900 . ?
 C15A_1 H15B_1 0.9900 . ?
 C15A_1 C16A_1 1.41(3) . ?
 C16A_1 H16A_1 0.9900 . ?
 C16A_1 H16B_1 0.9900 . ?
 C16A_1 O17A_1 1.48(2) . ?
 O17A_1 C18A_1 1.44(2) . ?
 C18A_1 H18A_1 0.9900 . ?
 C18A_1 H18B_1 0.9900 . ?
 C18A_1 C19A_1 1.43(2) . ?
 C19A_1 H19A_1 0.9900 . ?
 C19A_1 H19B_1 0.9900 . ?
 C1B_1 O2B_1 1.253(15) . ?
 C1B_1 C6B_1 1.484(18) . ?
 C1B_1 N2D_1 1.324(16) . ?
 C3B_1 O4B_1 1.217(16) . ?
 C3B_1 C8B_1 1.500(17) . ?
 C3B_1 N4C_1 1.305(16) . ?
 C5B_1 H5B_1 0.9500 . ?
 C5B_1 C6B_1 1.385(18) . ?
 C5B_1 N10B_1 1.329(17) . ?
 C6B_1 C7B_1 1.393(16) . ?
 C7B_1 H7B_1 0.9500 . ?
 C7B_1 C8B_1 1.369(17) . ?
 C8B_1 C9B_1 1.398(18) . ?
 C9B_1 H9B_1 0.9500 . ?
 C9B_1 N10B_1 1.356(16) . ?
 N10B_1 C11B_1 1.449(18) . ?
 C11B_1 H11C_1 0.9900 . ?
 C11B_1 H11D_1 0.9900 . ?
 C11B_1 C12B_1 1.51(2) . ?
 C12B_1 O13B_1 1.21(2) . ?
 C12B_1 N14B_1 1.31(2) . ?
 N14B_1 C15B_1 1.53(3) . ?
 N14B_1 C19B_1 1.49(2) . ?
 C15B_1 H15C_1 0.9900 . ?
 C15B_1 H15D_1 0.9900 . ?
 C15B_1 C16B_1 1.41(3) . ?
 C16B_1 H16C_1 0.9900 . ?
 C16B_1 H16D_1 0.9900 . ?
 C16B_1 O17B_1 1.48(3) . ?
 O17B_1 C18B_1 1.42(3) . ?
 C18B_1 H18C_1 0.9900 . ?
 C18B_1 H18D_1 0.9900 . ?
 C18B_1 C19B_1 1.43(3) . ?
 C19B_1 H19C_1 0.9900 . ?
 C19B_1 H19D_1 0.9900 . ?
 C1C_1 H1CA_1 0.9900 . ?
 C1C_1 H1CB_1 0.9900 . ?
 C1C_1 N2C_1 1.452(17) . ?
 C1C_1 C7C_1 1.494(17) . ?
 N2C_1 H2C_1 0.8800 . ?
 C3C_1 H3CA_1 0.9900 . ?
 C3C_1 H3CB_1 0.9900 . ?
 C3C_1 N4C_1 1.463(16) . ?
 C3C_1 C12C_1 1.522(18) . ?
 N4C_1 H4C_1 0.8800 . ?
 C5C_1 H5CA_1 0.9800 . ?
 C5C_1 H5CB_1 0.9800 . ?
 C5C_1 H5CC_1 0.9800 . ?
 C5C_1 C8C_1 1.55(2) . ?
 C6C_1 H6CA_1 0.9800 . ?
 C6C_1 H6CB_1 0.9800 . ?
 C6C_1 H6CC_1 0.9800 . ?
 C6C_1 C13C_1 1.52(2) . ?
 C7C_1 C8C_1 1.369(19) . ?
 C7C_1 C16C_1 1.428(18) . ?
 C8C_1 C9C_1 1.399(19) . ?
 C9C_1 H9C_1 0.9500 . ?
 C9C_1 C10C_1 1.36(2) . ?
 C10C_1 H10C_1 0.9500 . ?
 C10C_1 C11C_1 1.41(2) . ?
 C11C_1 C12C_1 1.428(19) . ?
 C11C_1 C16C_1 1.441(17) . ?
 C12C_1 C13C_1 1.37(2) . ?
 C13C_1 C14C_1 1.400(19) . ?
 C14C_1 H14C_1 0.9500 . ?
 C14C_1 C15C_1 1.369(18) . ?
 C15C_1 H15E_1 0.9500 . ?
 C15C_1 C16C_1 1.395(19) . ?
 C1D_1 H1DA_1 0.9900 . ?
 C1D_1 H1DB_1 0.9900 . ?
 C1D_1 N2D_1 1.449(18) . ?
 C1D_1 C7D_1 1.501(18) . ?
 N2D_1 H2D_1 0.8800 . ?
 C3D_1 H3DA_1 0.9900 . ?
 C3D_1 H3DB_1 0.9900 . ?
 C3D_1 N4D_1 1.466(17) . ?
 C3D_1 C12D_1 1.511(19) . ?
 N4D_1 H4D_1 0.8800 . ?
 C5D_1 H5DA_1 0.9800 . ?
 C5D_1 H5DB_1 0.9800 . ?
 C5D_1 H5DC_1 0.9800 . ?
 C5D_1 C8D_1 1.55(2) . ?
 C6D_1 H6DA_1 0.9800 . ?
 C6D_1 H6DB_1 0.9800 . ?
 C6D_1 H6DC_1 0.9800 . ?
 C6D_1 C13D_1 1.51(2) . ?
 C7D_1 C8D_1 1.355(19) . ?
 C7D_1 C16D_1 1.454(18) . ?
 C8D_1 C9D_1 1.409(19) . ?
 C9D_1 H9D_1 0.9500 . ?
 C9D_1 C10D_1 1.366(19) . ?
 C10D_1 H10D_1 0.9500 . ?
 C10D_1 C11D_1 1.40(2) . ?
 C11D_1 C12D_1 1.449(18) . ?
 C11D_1 C16D_1 1.424(17) . ?
 C12D_1 C13D_1 1.37(2) . ?
 C13D_1 C14D_1 1.383(19) . ?
 C14D_1 H14D_1 0.9500 . ?
 C14D_1 C15D_1 1.373(18) . ?
 C15D_1 H15F_1 0.9500 . ?
 C15D_1 C16D_1 1.389(19) . ?
 O1E_2 C2E_2 1.45(2) . ?
 O1E_2 C6E_2 1.417(18) . ?
 C2E_2 H2E_2 1.0000 . ?
 C2E_2 C3E_2 1.516(17) . ?
 C2E_2 C7E_2 1.50(2) . ?
 C3E_2 H3E_2 1.0000 . ?
 C3E_2 C4E_2 1.53(2) . ?
 C3E_2 O10E_2 1.40(2) . ?
 C4E_2 H4E_2 1.0000 . ?
 C4E_2 C5E_2 1.51(2) . ?
 C4E_2 O11E_2 1.404(17) . ?
 C5E_2 H5E_2 1.0000 . ?
 C5E_2 C6E_2 1.53(2) . ?
 C5E_2 O12E_2 1.423(18) . ?
 C6E_2 H6E_2 1.0000 . ?
 C6E_2 O13E_2 1.44(2) . ?
 C7E_2 O8E_2 1.239(18) . ?
 C7E_2 O9E_2 1.276(18) . ?
 O10E_2 H10E_2 0.8400 . ?
 O11E_2 H11E_2 0.8400 . ?
 O12E_2 H12E_2 0.8400 . ?
 O13E_2 H13E_2 0.8400 . ?
 C1F_3 O2F_3 1.258(14) . ?
 C1F_3 C6F_3 1.504(17) . ?
 C1F_3 N2H_3 1.321(15) . ?
 C3F_3 O4F_3 1.211(15) . ?
 C3F_3 C8F_3 1.511(15) . ?
 C3F_3 N4I_3 1.303(16) . ?
 C5F_3 H5F_3 0.9500 . ?
 C5F_3 C6F_3 1.389(17) . ?
 C5F_3 N10F_3 1.327(17) . ?
 C6F_3 C7F_3 1.391(16) . ?
 C7F_3 H7F_3 0.9500 . ?
 C7F_3 C8F_3 1.374(17) . ?
 C8F_3 C9F_3 1.377(18) . ?
 C9F_3 H9F_3 0.9500 . ?
 C9F_3 N10F_3 1.346(16) . ?
 N10F_3 C11F_3 1.483(18) . ?
 C11F_3 H11A_3 0.9900 . ?
 C11F_3 H11B_3 0.9900 . ?
 C11F_3 C12F_3 1.52(2) . ?
 C12F_3 O13F_3 1.228(19) . ?
 C12F_3 N14F_3 1.33(2) . ?
 N14F_3 C15F_3 1.52(2) . ?
 N14F_3 C19F_3 1.49(2) . ?
 C15F_3 H15A_3 0.9900 . ?
 C15F_3 H15B_3 0.9900 . ?
 C15F_3 C16F_3 1.47(3) . ?
 C16F_3 H16A_3 0.9900 . ?
 C16F_3 H16B_3 0.9900 . ?
 C16F_3 O17F_3 1.46(2) . ?
 O17F_3 C18F_3 1.42(2) . ?
 C18F_3 H18A_3 0.9900 . ?
 C18F_3 H18B_3 0.9900 . ?
 C18F_3 C19F_3 1.45(2) . ?
 C19F_3 H19A_3 0.9900 . ?
 C19F_3 H19B_3 0.9900 . ?
 C1G_3 O2G_3 1.242(17) . ?
 C1G_3 C6G_3 1.50(2) . ?
 C1G_3 N2I_3 1.328(19) . ?
 C3G_3 O4G_3 1.240(16) . ?
 C3G_3 C8G_3 1.471(17) . ?
 C3G_3 N4H_3 1.331(15) . ?
 C5G_3 H5G_3 0.9500 . ?
 C5G_3 C6G_3 1.38(2) . ?
 C5G_3 N10G_3 1.337(19) . ?
 C6G_3 C7G_3 1.385(17) . ?
 C7G_3 H7G_3 0.9500 . ?
 C7G_3 C8G_3 1.400(19) . ?
 C8G_3 C9G_3 1.390(19) . ?
 C9G_3 H9G_3 0.9500 . ?
 C9G_3 N10G_3 1.343(17) . ?
 N10G_3 C11G_3 1.475(19) . ?
 C11G_3 H11C_3 0.9900 . ?
 C11G_3 H11D_3 0.9900 . ?
 C11G_3 C12G_3 1.50(2) . ?
 C12G_3 O13G_3 1.254(19) . ?
 C12G_3 N14G_3 1.33(2) . ?
 N14G_3 C15G_3 1.52(2) . ?
 N14G_3 C19G_3 1.51(2) . ?
 C15G_3 H15C_3 0.9900 . ?
 C15G_3 H15D_3 0.9900 . ?
 C15G_3 C16G_3 1.44(3) . ?
 C16G_3 H16C_3 0.9900 . ?
 C16G_3 H16D_3 0.9900 . ?
 C16G_3 O17G_3 1.47(2) . ?
 O17G_3 C18G_3 1.43(2) . ?
 C18G_3 H18C_3 0.9900 . ?
 C18G_3 H18D_3 0.9900 . ?
 C18G_3 C19G_3 1.44(3) . ?
 C19G_3 H19C_3 0.9900 . ?
 C19G_3 H19D_3 0.9900 . ?
 C1H_3 H1HA_3 0.9900 . ?
 C1H_3 H1HB_3 0.9900 . ?
 C1H_3 N2H_3 1.455(17) . ?
 C1H_3 C7H_3 1.512(17) . ?
 N2H_3 H2H_3 0.8800 . ?
 C3H_3 H3HA_3 0.9900 . ?
 C3H_3 H3HB_3 0.9900 . ?
 C3H_3 N4H_3 1.462(15) . ?
 C3H_3 C12H_3 1.522(16) . ?
 N4H_3 H4H_3 0.8800 . ?
 C5H_3 H5HA_3 0.9800 . ?
 C5H_3 H5HB_3 0.9800 . ?
 C5H_3 H5HC_3 0.9800 . ?
 C5H_3 C8H_3 1.541(19) . ?
 C6H_3 H6HA_3 0.9800 . ?
 C6H_3 H6HB_3 0.9800 . ?
 C6H_3 H6HC_3 0.9800 . ?
 C6H_3 C13H_3 1.514(18) . ?
 C7H_3 C8H_3 1.374(18) . ?
 C7H_3 C16H_3 1.434(16) . ?
 C8H_3 C9H_3 1.412(18) . ?
 C9H_3 H9H_3 0.9500 . ?
 C9H_3 C10H_3 1.368(18) . ?
 C10H_3 H10H_3 0.9500 . ?
 C10H_3 C11H_3 1.395(18) . ?
 C11H_3 C12H_3 1.432(17) . ?
 C11H_3 C16H_3 1.436(16) . ?
 C12H_3 C13H_3 1.367(17) . ?
 C13H_3 C14H_3 1.411(16) . ?
 C14H_3 H14H_3 0.9500 . ?
 C14H_3 C15H_3 1.369(17) . ?
 C15H_3 H15H_3 0.9500 . ?
 C15H_3 C16H_3 1.385(17) . ?
 C1I_3 H1IA_3 0.9900 . ?
 C1I_3 H1IB_3 0.9900 . ?
 C1I_3 N2I_3 1.47(2) . ?
 C1I_3 C7I_3 1.52(2) . ?
 N2I_3 H2I_3 0.8800 . ?
 C3I_3 H3IA_3 0.9900 . ?
 C3I_3 H3IB_3 0.9900 . ?
 C3I_3 N4I_3 1.471(16) . ?
 C3I_3 C12I_3 1.519(18) . ?
 N4I_3 H4I_3 0.8800 . ?
 C5I_3 H5IA_3 0.9800 . ?
 C5I_3 H5IB_3 0.9800 . ?
 C5I_3 H5IC_3 0.9800 . ?
 C5I_3 C8I_3 1.55(2) . ?
 C6I_3 H6IA_3 0.9800 . ?
 C6I_3 H6IB_3 0.9800 . ?
 C6I_3 H6IC_3 0.9800 . ?
 C6I_3 C13I_3 1.519(19) . ?
 C7I_3 C8I_3 1.36(2) . ?
 C7I_3 C16I_3 1.431(19) . ?
 C8I_3 C9I_3 1.41(2) . ?
 C9I_3 H9I_3 0.9500 . ?
 C9I_3 C10I_3 1.37(2) . ?
 C10I_3 H10I_3 0.9500 . ?
 C10I_3 C11I_3 1.43(2) . ?
 C11I_3 C12I_3 1.424(18) . ?
 C11I_3 C16I_3 1.427(18) . ?
 C12I_3 C13I_3 1.374(18) . ?
 C13I_3 C14I_3 1.407(18) . ?
 C14I_3 H14I_3 0.9500 . ?
 C14I_3 C15I_3 1.360(18) . ?
 C15I_3 H15I_3 0.9500 . ?
 C15I_3 C16I_3 1.40(2) . ?
 O1J_4 C2J_4 1.455(18) . ?
 O1J_4 C6J_4 1.445(18) . ?
 C2J_4 H2J_4 1.0000 . ?
 C2J_4 C3J_4 1.511(17) . ?
 C2J_4 C7J_4 1.49(2) . ?
 C3J_4 H3J_4 1.0000 . ?
 C3J_4 C4J_4 1.51(2) . ?
 C3J_4 O10J_4 1.413(18) . ?
 C4J_4 H4J_4 1.0000 . ?
 C4J_4 C5J_4 1.51(2) . ?
 C4J_4 O11J_4 1.419(17) . ?
 C5J_4 H5J_4 1.0000 . ?
 C5J_4 C6J_4 1.53(2) . ?
 C5J_4 O12J_4 1.416(18) . ?
 C6J_4 H6J_4 1.0000 . ?
 C6J_4 O13J_4 1.423(17) . ?
 C7J_4 O8J_4 1.224(17) . ?
 C7J_4 O9J_4 1.278(16) . ?
 O10J_4 H10J_4 0.8400 . ?
 O11J_4 H11J_4 0.8400 . ?
 O12J_4 H12J_4 0.8400 . ?
 O13J_4 H13J_4 0.8400 . ?
 O_11 HA_11 0.880(3) . ?
 O_11 HB_11 0.8800(17) . ?
 O_12 HA_12 0.8800(19) . ?
 O_12 HB_12 0.8800(17) . ?
 O_13 HA_13 0.8800(17) . ?
 O_13 HB_13 0.8800(17) . ?
 O_14 HA_14 0.8800(17) . ?
 O_14 HB_14 0.8800(17) . ?
 O_15 HA_15 0.8800(17) . ?
 O_15 HB_15 0.8801(17) . ?
 O_16 HA_16 0.8800(16) . ?
 O_16 HB_16 0.8800(17) . ?
 O_17 HA_17 0.8800(17) . ?
 O_17 HB_17 0.8800(17) . ?
 O_18 HA_18 0.8800(18) . ?
 O_18 HB_18 0.8800(16) . ?
 O_19 HA_19 0.8800(17) . ?
 O_19 HB_19 0.8800(17) . ?
 O_20 HA_20 0.8800(17) . ?
 O_20 HB_20 0.8800(17) . ?
 O_21 HA_21 0.8800(17) . ?
 O_21 HB_21 0.8800(17) . ?
 O_22 HA_22 0.8800(17) . ?
 O_22 HB_22 0.8800(17) . ?
 O_24^a HA_24 0.8800(16) . ?
 O_24^a HB_24 0.8800(17) . ?
 O_25 HA_25 0.8800(16) . ?
 O_25 HB_25 0.8800(16) . ?
 O_26 HA_26 0.8800(19) . ?
 O_26 HB_26 0.8800(17) . ?
 O_27 HA_27 0.8800(17) . ?
 O_27 HB_27 0.8800(17) . ?
 O_28 HA_28 0.8800(17) . ?
 O_28 HB_28 0.8800(16) . ?
 O_33 HA_33 0.8800(17) . ?
 O_33 HB_33 0.8800(16) . ?
 O_34 HA_34 0.8800(16) . ?
 O_34 HB_34 0.8800(17) . ?
 O_35 HA_35 0.8800(16) . ?
 O_35 HB_35 0.8800(17) . ?
 O_36 HA_36 0.8800(17) . ?
 O_36 HB_36 0.8800(17) . ?
 O_37 HA_37 0.8800(16) . ?
 O_37 HB_37 0.8800(17) . ?
 O_38 HA_38 0.8800(16) . ?
 O_38 HB_38 0.8800(17) . ?
 O_42 HA_42 0.8800(16) . ?
 O_42 HB_42 0.8800(16) . ?
 O_43 HA_43 0.8800(16) . ?
 O_43 HB_43 0.8800(18) . ?
 O_45 HA_45 0.8800(17) . ?
 O_45 HB_45 0.8800(16) . ?
 O_46 HA_46 0.8800(17) . ?
 O_46 HB_46 0.8801(17) . ?
 O_48 HA_48 0.8800(16) . ?
 O_48 HB_48 0.8800(17) . ?
 O_50 HA_50 0.8801(17) . ?
 O_50 HB_50 0.8801(16) . ?

loop_
  _geom_angle_atom_site_label_1
  _geom_angle_atom_site_label_2
  _geom_angle_atom_site_label_3
  _geom_angle
  _geom_angle_site_symmetry_1
  _geom_angle_site_symmetry_3
  _geom_angle_publ_flag
 O2A_1 C1A_1 C6A_1 118.8(15) . . ?
 O2A_1 C1A_1 N2C_1 120.9(15) . . ?
 N2C_1 C1A_1 C6A_1 120.4(13) . . ?
 O4A_1 C3A_1 C8A_1 119.0(14) . . ?
 O4A_1 C3A_1 N4D_1 123.6(14) . . ?
 N4D_1 C3A_1 C8A_1 117.3(13) . . ?
 C6A_1 C5A_1 H5A_1 119.8 . . ?
 N10A_1 C5A_1 H5A_1 119.8 . . ?
 N10A_1 C5A_1 C6A_1 120.5(14) . . ?
 C5A_1 C6A_1 C1A_1 117.4(12) . . ?
 C5A_1 C6A_1 C7A_1 118.2(14) . . ?
 C7A_1 C6A_1 C1A_1 124.4(14) . . ?
 C6A_1 C7A_1 H7A_1 120.1 . . ?
 C8A_1 C7A_1 C6A_1 119.7(15) . . ?
 C8A_1 C7A_1 H7A_1 120.1 . . ?
 C7A_1 C8A_1 C3A_1 123.9(15) . . ?
 C7A_1 C8A_1 C9A_1 119.6(13) . . ?
 C9A_1 C8A_1 C3A_1 116.5(14) . . ?
 C8A_1 C9A_1 H9A_1 120.0 . . ?
 N10A_1 C9A_1 C8A_1 120.0(15) . . ?
 N10A_1 C9A_1 H9A_1 120.0 . . ?
 C5A_1 N10A_1 C11A_1 117.3(13) . . ?
 C9A_1 N10A_1 C5A_1 121.9(15) . . ?
 C9A_1 N10A_1 C11A_1 120.7(15) . . ?
 N10A_1 C11A_1 H11A_1 110.0 . . ?
 N10A_1 C11A_1 H11B_1 110.0 . . ?
 N10A_1 C11A_1 C12A_1 108.2(14) . . ?
 H11A_1 C11A_1 H11B_1 108.4 . . ?
 C12A_1 C11A_1 H11A_1 110.0 . . ?
 C12A_1 C11A_1 H11B_1 110.0 . . ?
 O13A_1 C12A_1 C11A_1 120.4(18) . . ?
 O13A_1 C12A_1 N14A_1 122.5(19) . . ?
 N14A_1 C12A_1 C11A_1 117.0(18) . . ?
 C12A_1 N14A_1 C15A_1 121.2(19) . . ?
 C12A_1 N14A_1 C19A_1 130.5(19) . . ?
 C19A_1 N14A_1 C15A_1 107.8(18) . . ?
 N14A_1 C15A_1 H15A_1 108.5 . . ?
 N14A_1 C15A_1 H15B_1 108.5 . . ?
 H15A_1 C15A_1 H15B_1 107.5 . . ?
 C16A_1 C15A_1 N14A_1 115(2) . . ?
 C16A_1 C15A_1 H15A_1 108.5 . . ?
 C16A_1 C15A_1 H15B_1 108.5 . . ?
 C15A_1 C16A_1 H16A_1 109.7 . . ?
 C15A_1 C16A_1 H16B_1 109.7 . . ?
 C15A_1 C16A_1 O17A_1 110(2) . . ?
 H16A_1 C16A_1 H16B_1 108.2 . . ?
 O17A_1 C16A_1 H16A_1 109.7 . . ?
 O17A_1 C16A_1 H16B_1 109.7 . . ?
 C18A_1 O17A_1 C16A_1 115.4(17) . . ?
 O17A_1 C18A_1 H18A_1 110.3 . . ?
 O17A_1 C18A_1 H18B_1 110.3 . . ?
 H18A_1 C18A_1 H18B_1 108.6 . . ?
 C19A_1 C18A_1 O17A_1 107.0(19) . . ?
 C19A_1 C18A_1 H18A_1 110.3 . . ?
 C19A_1 C18A_1 H18B_1 110.3 . . ?
 N14A_1 C19A_1 H19A_1 109.5 . . ?
 N14A_1 C19A_1 H19B_1 109.5 . . ?
 C18A_1 C19A_1 N14A_1 111(2) . . ?
 C18A_1 C19A_1 H19A_1 109.5 . . ?
 C18A_1 C19A_1 H19B_1 109.5 . . ?
 H19A_1 C19A_1 H19B_1 108.1 . . ?
 O2B_1 C1B_1 C6B_1 119.9(15) . . ?
 O2B_1 C1B_1 N2D_1 122.1(15) . . ?
 N2D_1 C1B_1 C6B_1 117.9(13) . . ?
 O4B_1 C3B_1 C8B_1 120.4(14) . . ?
 O4B_1 C3B_1 N4C_1 122.8(14) . . ?
 N4C_1 C3B_1 C8B_1 116.8(14) . . ?
 C6B_1 C5B_1 H5B_1 119.3 . . ?
 N10B_1 C5B_1 H5B_1 119.3 . . ?
 N10B_1 C5B_1 C6B_1 121.4(14) . . ?
 C5B_1 C6B_1 C1B_1 116.4(13) . . ?
 C5B_1 C6B_1 C7B_1 117.2(14) . . ?
 C7B_1 C6B_1 C1B_1 126.4(15) . . ?
 C6B_1 C7B_1 H7B_1 119.6 . . ?
 C8B_1 C7B_1 C6B_1 120.9(14) . . ?
 C8B_1 C7B_1 H7B_1 119.6 . . ?
 C7B_1 C8B_1 C3B_1 124.0(14) . . ?
 C7B_1 C8B_1 C9B_1 120.0(13) . . ?
 C9B_1 C8B_1 C3B_1 115.9(14) . . ?
 C8B_1 C9B_1 H9B_1 121.1 . . ?
 N10B_1 C9B_1 C8B_1 117.7(15) . . ?
 N10B_1 C9B_1 H9B_1 121.1 . . ?
 C5B_1 N10B_1 C9B_1 122.7(14) . . ?
 C5B_1 N10B_1 C11B_1 120.5(14) . . ?
 C9B_1 N10B_1 C11B_1 116.7(15) . . ?
 N10B_1 C11B_1 H11C_1 110.3 . . ?
 N10B_1 C11B_1 H11D_1 110.3 . . ?
 N10B_1 C11B_1 C12B_1 107.0(15) . . ?
 H11C_1 C11B_1 H11D_1 108.6 . . ?
 C12B_1 C11B_1 H11C_1 110.3 . . ?
 C12B_1 C11B_1 H11D_1 110.3 . . ?
 O13B_1 C12B_1 C11B_1 119.5(18) . . ?
 O13B_1 C12B_1 N14B_1 122(2) . . ?
 N14B_1 C12B_1 C11B_1 118.1(19) . . ?
 C12B_1 N14B_1 C15B_1 121(2) . . ?
 C12B_1 N14B_1 C19B_1 126(2) . . ?
 C19B_1 N14B_1 C15B_1 112(2) . . ?
 N14B_1 C15B_1 H15C_1 108.7 . . ?
 N14B_1 C15B_1 H15D_1 108.7 . . ?
 H15C_1 C15B_1 H15D_1 107.6 . . ?
 C16B_1 C15B_1 N14B_1 114(3) . . ?
 C16B_1 C15B_1 H15C_1 108.7 . . ?
 C16B_1 C15B_1 H15D_1 108.7 . . ?
 C15B_1 C16B_1 H16C_1 110.5 . . ?
 C15B_1 C16B_1 H16D_1 110.5 . . ?
 C15B_1 C16B_1 O17B_1 106(3) . . ?
 H16C_1 C16B_1 H16D_1 108.7 . . ?
 O17B_1 C16B_1 H16C_1 110.5 . . ?
 O17B_1 C16B_1 H16D_1 110.5 . . ?
 C18B_1 O17B_1 C16B_1 121(2) . . ?
 O17B_1 C18B_1 H18C_1 109.1 . . ?
 O17B_1 C18B_1 H18D_1 109.1 . . ?
 O17B_1 C18B_1 C19B_1 113(3) . . ?
 H18C_1 C18B_1 H18D_1 107.8 . . ?
 C19B_1 C18B_1 H18C_1 109.1 . . ?
 C19B_1 C18B_1 H18D_1 109.1 . . ?
 N14B_1 C19B_1 H19C_1 109.9 . . ?
 N14B_1 C19B_1 H19D_1 109.9 . . ?
 C18B_1 C19B_1 N14B_1 109(3) . . ?
 C18B_1 C19B_1 H19C_1 109.9 . . ?
 C18B_1 C19B_1 H19D_1 109.9 . . ?
 H19C_1 C19B_1 H19D_1 108.3 . . ?
 H1CA_1 C1C_1 H1CB_1 107.6 . . ?
 N2C_1 C1C_1 H1CA_1 108.7 . . ?
 N2C_1 C1C_1 H1CB_1 108.7 . . ?
 N2C_1 C1C_1 C7C_1 114.3(13) . . ?
 C7C_1 C1C_1 H1CA_1 108.7 . . ?
 C7C_1 C1C_1 H1CB_1 108.7 . . ?
 C1A_1 N2C_1 C1C_1 122.8(13) . . ?
 C1A_1 N2C_1 H2C_1 118.6 . . ?
 C1C_1 N2C_1 H2C_1 118.6 . . ?
 H3CA_1 C3C_1 H3CB_1 108.0 . . ?
 N4C_1 C3C_1 H3CA_1 109.4 . . ?
 N4C_1 C3C_1 H3CB_1 109.4 . . ?
 N4C_1 C3C_1 C12C_1 111.1(13) . . ?
 C12C_1 C3C_1 H3CA_1 109.4 . . ?
 C12C_1 C3C_1 H3CB_1 109.4 . . ?
 C3B_1 N4C_1 C3C_1 120.8(14) . . ?
 C3B_1 N4C_1 H4C_1 119.6 . . ?
 C3C_1 N4C_1 H4C_1 119.6 . . ?
 H5CA_1 C5C_1 H5CB_1 109.5 . . ?
 H5CA_1 C5C_1 H5CC_1 109.5 . . ?
 H5CB_1 C5C_1 H5CC_1 109.5 . . ?
 C8C_1 C5C_1 H5CA_1 109.5 . . ?
 C8C_1 C5C_1 H5CB_1 109.5 . . ?
 C8C_1 C5C_1 H5CC_1 109.5 . . ?
 H6CA_1 C6C_1 H6CB_1 109.5 . . ?
 H6CA_1 C6C_1 H6CC_1 109.5 . . ?
 H6CB_1 C6C_1 H6CC_1 109.5 . . ?
 C13C_1 C6C_1 H6CA_1 109.5 . . ?
 C13C_1 C6C_1 H6CB_1 109.5 . . ?
 C13C_1 C6C_1 H6CC_1 109.5 . . ?
 C8C_1 C7C_1 C1C_1 122.1(14) . . ?
 C8C_1 C7C_1 C16C_1 119.9(13) . . ?
 C16C_1 C7C_1 C1C_1 118.0(15) . . ?
 C7C_1 C8C_1 C5C_1 124.1(15) . . ?
 C7C_1 C8C_1 C9C_1 119.8(15) . . ?
 C9C_1 C8C_1 C5C_1 116.1(17) . . ?
 C8C_1 C9C_1 H9C_1 119.1 . . ?
 C10C_1 C9C_1 C8C_1 121.9(18) . . ?
 C10C_1 C9C_1 H9C_1 119.1 . . ?
 C9C_1 C10C_1 H10C_1 119.7 . . ?
 C9C_1 C10C_1 C11C_1 120.6(16) . . ?
 C11C_1 C10C_1 H10C_1 119.7 . . ?
 C10C_1 C11C_1 C12C_1 122.6(14) . . ?
 C10C_1 C11C_1 C16C_1 117.9(14) . . ?
 C12C_1 C11C_1 C16C_1 119.2(15) . . ?
 C11C_1 C12C_1 C3C_1 118.5(16) . . ?
 C13C_1 C12C_1 C3C_1 120.5(15) . . ?
 C13C_1 C12C_1 C11C_1 121.0(14) . . ?
 C12C_1 C13C_1 C6C_1 125.1(16) . . ?
 C12C_1 C13C_1 C14C_1 118.5(15) . . ?
 C14C_1 C13C_1 C6C_1 116.4(18) . . ?
 C13C_1 C14C_1 H14C_1 118.8 . . ?
 C15C_1 C14C_1 C13C_1 122.4(18) . . ?
 C15C_1 C14C_1 H14C_1 118.8 . . ?
 C14C_1 C15C_1 H15E_1 119.5 . . ?
 C14C_1 C15C_1 C16C_1 120.9(15) . . ?
 C16C_1 C15C_1 H15E_1 119.5 . . ?
 C7C_1 C16C_1 C11C_1 119.5(15) . . ?
 C15C_1 C16C_1 C7C_1 122.9(13) . . ?
 C15C_1 C16C_1 C11C_1 117.6(13) . . ?
 H1DA_1 C1D_1 H1DB_1 107.9 . . ?
 N2D_1 C1D_1 H1DA_1 109.1 . . ?
 N2D_1 C1D_1 H1DB_1 109.1 . . ?
 N2D_1 C1D_1 C7D_1 112.4(14) . . ?
 C7D_1 C1D_1 H1DA_1 109.1 . . ?
 C7D_1 C1D_1 H1DB_1 109.1 . . ?
 C1B_1 N2D_1 C1D_1 120.7(13) . . ?
 C1B_1 N2D_1 H2D_1 119.6 . . ?
 C1D_1 N2D_1 H2D_1 119.6 . . ?
 H3DA_1 C3D_1 H3DB_1 107.8 . . ?
 N4D_1 C3D_1 H3DA_1 109.1 . . ?
 N4D_1 C3D_1 H3DB_1 109.1 . . ?
 N4D_1 C3D_1 C12D_1 112.5(14) . . ?
 C12D_1 C3D_1 H3DA_1 109.1 . . ?
 C12D_1 C3D_1 H3DB_1 109.1 . . ?
 C3A_1 N4D_1 C3D_1 122.5(14) . . ?
 C3A_1 N4D_1 H4D_1 118.7 . . ?
 C3D_1 N4D_1 H4D_1 118.7 . . ?
 H5DA_1 C5D_1 H5DB_1 109.5 . . ?
 H5DA_1 C5D_1 H5DC_1 109.5 . . ?
 H5DB_1 C5D_1 H5DC_1 109.5 . . ?
 C8D_1 C5D_1 H5DA_1 109.5 . . ?
 C8D_1 C5D_1 H5DB_1 109.5 . . ?
 C8D_1 C5D_1 H5DC_1 109.5 . . ?
 H6DA_1 C6D_1 H6DB_1 109.5 . . ?
 H6DA_1 C6D_1 H6DC_1 109.5 . . ?
 H6DB_1 C6D_1 H6DC_1 109.5 . . ?
 C13D_1 C6D_1 H6DA_1 109.5 . . ?
 C13D_1 C6D_1 H6DB_1 109.5 . . ?
 C13D_1 C6D_1 H6DC_1 109.5 . . ?
 C8D_1 C7D_1 C1D_1 122.8(14) . . ?
 C8D_1 C7D_1 C16D_1 119.2(13) . . ?
 C16D_1 C7D_1 C1D_1 118.0(14) . . ?
 C7D_1 C8D_1 C5D_1 120.9(16) . . ?
 C7D_1 C8D_1 C9D_1 120.4(15) . . ?
 C9D_1 C8D_1 C5D_1 118.8(17) . . ?
 C8D_1 C9D_1 H9D_1 118.9 . . ?
 C10D_1 C9D_1 C8D_1 122.1(18) . . ?
 C10D_1 C9D_1 H9D_1 118.9 . . ?
 C9D_1 C10D_1 H10D_1 120.4 . . ?
 C9D_1 C10D_1 C11D_1 119.3(16) . . ?
 C11D_1 C10D_1 H10D_1 120.4 . . ?
 C10D_1 C11D_1 C12D_1 122.1(14) . . ?
 C10D_1 C11D_1 C16D_1 119.9(14) . . ?
 C16D_1 C11D_1 C12D_1 118.0(15) . . ?
 C11D_1 C12D_1 C3D_1 118.2(17) . . ?
 C13D_1 C12D_1 C3D_1 121.6(16) . . ?
 C13D_1 C12D_1 C11D_1 120.2(14) . . ?
 C12D_1 C13D_1 C6D_1 123.1(16) . . ?
 C12D_1 C13D_1 C14D_1 119.9(15) . . ?
 C14D_1 C13D_1 C6D_1 117.0(18) . . ?
 C13D_1 C14D_1 H14D_1 119.2 . . ?
 C15D_1 C14D_1 C13D_1 121.5(17) . . ?
 C15D_1 C14D_1 H14D_1 119.2 . . ?
 C14D_1 C15D_1 H15F_1 119.6 . . ?
 C14D_1 C15D_1 C16D_1 120.8(15) . . ?
 C16D_1 C15D_1 H15F_1 119.6 . . ?
 C11D_1 C16D_1 C7D_1 118.7(14) . . ?
 C15D_1 C16D_1 C7D_1 121.9(13) . . ?
 C15D_1 C16D_1 C11D_1 119.4(13) . . ?
 C6E_2 O1E_2 C2E_2 113.7(12) . . ?
 O1E_2 C2E_2 H2E_2 106.9 . . ?
 O1E_2 C2E_2 C3E_2 109.6(13) . . ?
 O1E_2 C2E_2 C7E_2 110.4(13) . . ?
 C3E_2 C2E_2 H2E_2 106.9 . . ?
 C7E_2 C2E_2 H2E_2 106.9 . . ?
 C7E_2 C2E_2 C3E_2 115.6(13) . . ?
 C2E_2 C3E_2 H3E_2 110.1 . . ?
 C2E_2 C3E_2 C4E_2 108.7(12) . . ?
 C4E_2 C3E_2 H3E_2 110.1 . . ?
 O10E_2 C3E_2 C2E_2 110.7(14) . . ?
 O10E_2 C3E_2 H3E_2 110.1 . . ?
 O10E_2 C3E_2 C4E_2 107.2(13) . . ?
 C3E_2 C4E_2 H4E_2 108.4 . . ?
 C5E_2 C4E_2 C3E_2 111.0(13) . . ?
 C5E_2 C4E_2 H4E_2 108.4 . . ?
 O11E_2 C4E_2 C3E_2 109.2(12) . . ?
 O11E_2 C4E_2 H4E_2 108.4 . . ?
 O11E_2 C4E_2 C5E_2 111.5(14) . . ?
 C4E_2 C5E_2 H5E_2 109.2 . . ?
 C4E_2 C5E_2 C6E_2 111.1(15) . . ?
 C6E_2 C5E_2 H5E_2 109.2 . . ?
 O12E_2 C5E_2 C4E_2 109.9(12) . . ?
 O12E_2 C5E_2 H5E_2 109.2 . . ?
 O12E_2 C5E_2 C6E_2 108.2(12) . . ?
 O1E_2 C6E_2 C5E_2 109.9(13) . . ?
 O1E_2 C6E_2 H6E_2 110.5 . . ?
 O1E_2 C6E_2 O13E_2 105.8(13) . . ?
 C5E_2 C6E_2 H6E_2 110.5 . . ?
 O13E_2 C6E_2 C5E_2 109.5(16) . . ?
 O13E_2 C6E_2 H6E_2 110.5 . . ?
 O8E_2 C7E_2 C2E_2 116.8(14) . . ?
 O8E_2 C7E_2 O9E_2 125.2(16) . . ?
 O9E_2 C7E_2 C2E_2 118.0(16) . . ?
 C3E_2 O10E_2 H10E_2 109.5 . . ?
 C4E_2 O11E_2 H11E_2 109.5 . . ?
 C5E_2 O12E_2 H12E_2 109.5 . . ?
 C6E_2 O13E_2 H13E_2 109.5 . . ?
 O2F_3 C1F_3 C6F_3 119.7(14) . . ?
 O2F_3 C1F_3 N2H_3 122.0(13) . . ?
 N2H_3 C1F_3 C6F_3 118.3(12) . . ?
 O4F_3 C3F_3 C8F_3 119.6(14) . . ?
 O4F_3 C3F_3 N4I_3 123.9(13) . . ?
 N4I_3 C3F_3 C8F_3 116.2(12) . . ?
 C6F_3 C5F_3 H5F_3 120.2 . . ?
 N10F_3 C5F_3 H5F_3 120.2 . . ?
 N10F_3 C5F_3 C6F_3 119.5(13) . . ?
 C5F_3 C6F_3 C1F_3 117.1(12) . . ?
 C5F_3 C6F_3 C7F_3 119.1(13) . . ?
 C7F_3 C6F_3 C1F_3 123.8(14) . . ?
 C6F_3 C7F_3 H7F_3 120.1 . . ?
 C8F_3 C7F_3 C6F_3 119.8(14) . . ?
 C8F_3 C7F_3 H7F_3 120.1 . . ?
 C7F_3 C8F_3 C3F_3 123.6(14) . . ?
 C7F_3 C8F_3 C9F_3 118.9(13) . . ?
 C9F_3 C8F_3 C3F_3 117.4(13) . . ?
 C8F_3 C9F_3 H9F_3 119.9 . . ?
 N10F_3 C9F_3 C8F_3 120.2(14) . . ?
 N10F_3 C9F_3 H9F_3 119.9 . . ?
 C5F_3 N10F_3 C9F_3 122.3(14) . . ?
 C5F_3 N10F_3 C11F_3 116.7(13) . . ?
 C9F_3 N10F_3 C11F_3 120.9(14) . . ?
 N10F_3 C11F_3 H11A_3 110.1 . . ?
 N10F_3 C11F_3 H11B_3 110.1 . . ?
 N10F_3 C11F_3 C12F_3 107.9(14) . . ?
 H11A_3 C11F_3 H11B_3 108.4 . . ?
 C12F_3 C11F_3 H11A_3 110.1 . . ?
 C12F_3 C11F_3 H11B_3 110.1 . . ?
 O13F_3 C12F_3 C11F_3 122.1(18) . . ?
 O13F_3 C12F_3 N14F_3 122.3(19) . . ?
 N14F_3 C12F_3 C11F_3 115.6(17) . . ?
 C12F_3 N14F_3 C15F_3 123.3(18) . . ?
 C12F_3 N14F_3 C19F_3 126.9(18) . . ?
 C19F_3 N14F_3 C15F_3 109.7(16) . . ?
 N14F_3 C15F_3 H15A_3 109.1 . . ?
 N14F_3 C15F_3 H15B_3 109.1 . . ?
 H15A_3 C15F_3 H15B_3 107.9 . . ?
 C16F_3 C15F_3 N14F_3 112(2) . . ?
 C16F_3 C15F_3 H15A_3 109.1 . . ?
 C16F_3 C15F_3 H15B_3 109.1 . . ?
 C15F_3 C16F_3 H16A_3 109.8 . . ?
 C15F_3 C16F_3 H16B_3 109.8 . . ?
 H16A_3 C16F_3 H16B_3 108.2 . . ?
 O17F_3 C16F_3 C15F_3 109(2) . . ?
 O17F_3 C16F_3 H16A_3 109.8 . . ?
 O17F_3 C16F_3 H16B_3 109.8 . . ?
 C18F_3 O17F_3 C16F_3 115(2) . . ?
 O17F_3 C18F_3 H18A_3 109.3 . . ?
 O17F_3 C18F_3 H18B_3 109.3 . . ?
 O17F_3 C18F_3 C19F_3 111(2) . . ?
 H18A_3 C18F_3 H18B_3 108.0 . . ?
 C19F_3 C18F_3 H18A_3 109.3 . . ?
 C19F_3 C18F_3 H18B_3 109.3 . . ?
 N14F_3 C19F_3 H19A_3 108.8 . . ?
 N14F_3 C19F_3 H19B_3 108.8 . . ?
 C18F_3 C19F_3 N14F_3 113.8(18) . . ?
 C18F_3 C19F_3 H19A_3 108.8 . . ?
 C18F_3 C19F_3 H19B_3 108.8 . . ?
 H19A_3 C19F_3 H19B_3 107.7 . . ?
 O2G_3 C1G_3 C6G_3 118.6(19) . . ?
 O2G_3 C1G_3 N2I_3 122.3(19) . . ?
 N2I_3 C1G_3 C6G_3 119.1(15) . . ?
 O4G_3 C3G_3 C8G_3 120.0(13) . . ?
 O4G_3 C3G_3 N4H_3 123.0(13) . . ?
 N4H_3 C3G_3 C8G_3 117.0(13) . . ?
 C6G_3 C5G_3 H5G_3 118.5 . . ?
 N10G_3 C5G_3 H5G_3 118.5 . . ?
 N10G_3 C5G_3 C6G_3 123.1(16) . . ?
 C5G_3 C6G_3 C1G_3 117.8(14) . . ?
 C5G_3 C6G_3 C7G_3 117.8(17) . . ?
 C7G_3 C6G_3 C1G_3 124.4(17) . . ?
 C6G_3 C7G_3 H7G_3 120.4 . . ?
 C6G_3 C7G_3 C8G_3 119.2(16) . . ?
 C8G_3 C7G_3 H7G_3 120.4 . . ?
 C7G_3 C8G_3 C3G_3 123.3(15) . . ?
 C9G_3 C8G_3 C3G_3 117.0(15) . . ?
 C9G_3 C8G_3 C7G_3 119.7(14) . . ?
 C8G_3 C9G_3 H9G_3 120.1 . . ?
 N10G_3 C9G_3 C8G_3 119.8(17) . . ?
 N10G_3 C9G_3 H9G_3 120.1 . . ?
 C5G_3 N10G_3 C9G_3 120.3(16) . . ?
 C5G_3 N10G_3 C11G_3 120.1(16) . . ?
 C9G_3 N10G_3 C11G_3 119.5(18) . . ?
 N10G_3 C11G_3 H11C_3 109.3 . . ?
 N10G_3 C11G_3 H11D_3 109.3 . . ?
 N10G_3 C11G_3 C12G_3 111.4(15) . . ?
 H11C_3 C11G_3 H11D_3 108.0 . . ?
 C12G_3 C11G_3 H11C_3 109.3 . . ?
 C12G_3 C11G_3 H11D_3 109.3 . . ?
 O13G_3 C12G_3 C11G_3 118.9(19) . . ?
 O13G_3 C12G_3 N14G_3 123.3(19) . . ?
 N14G_3 C12G_3 C11G_3 117.4(17) . . ?
 C12G_3 N14G_3 C15G_3 123.7(17) . . ?
 C12G_3 N14G_3 C19G_3 131.2(18) . . ?
 C19G_3 N14G_3 C15G_3 105.2(17) . . ?
 N14G_3 C15G_3 H15C_3 108.2 . . ?
 N14G_3 C15G_3 H15D_3 108.2 . . ?
 H15C_3 C15G_3 H15D_3 107.4 . . ?
 C16G_3 C15G_3 N14G_3 116(2) . . ?
 C16G_3 C15G_3 H15C_3 108.2 . . ?
 C16G_3 C15G_3 H15D_3 108.2 . . ?
 C15G_3 C16G_3 H16C_3 110.2 . . ?
 C15G_3 C16G_3 H16D_3 110.2 . . ?
 C15G_3 C16G_3 O17G_3 108(2) . . ?
 H16C_3 C16G_3 H16D_3 108.5 . . ?
 O17G_3 C16G_3 H16C_3 110.2 . . ?
 O17G_3 C16G_3 H16D_3 110.2 . . ?
 C18G_3 O17G_3 C16G_3 115.3(19) . . ?
 O17G_3 C18G_3 H18C_3 109.3 . . ?
 O17G_3 C18G_3 H18D_3 109.3 . . ?
 O17G_3 C18G_3 C19G_3 112(2) . . ?
 H18C_3 C18G_3 H18D_3 108.0 . . ?
 C19G_3 C18G_3 H18C_3 109.3 . . ?
 C19G_3 C18G_3 H18D_3 109.3 . . ?
 N14G_3 C19G_3 H19C_3 109.2 . . ?
 N14G_3 C19G_3 H19D_3 109.2 . . ?
 C18G_3 C19G_3 N14G_3 112(2) . . ?
 C18G_3 C19G_3 H19C_3 109.2 . . ?
 C18G_3 C19G_3 H19D_3 109.2 . . ?
 H19C_3 C19G_3 H19D_3 107.9 . . ?
 H1HA_3 C1H_3 H1HB_3 108.0 . . ?
 N2H_3 C1H_3 H1HA_3 109.5 . . ?
 N2H_3 C1H_3 H1HB_3 109.5 . . ?
 N2H_3 C1H_3 C7H_3 110.9(11) . . ?
 C7H_3 C1H_3 H1HA_3 109.5 . . ?
 C7H_3 C1H_3 H1HB_3 109.5 . . ?
 C1F_3 N2H_3 C1H_3 122.5(13) . . ?
 C1F_3 N2H_3 H2H_3 118.7 . . ?
 C1H_3 N2H_3 H2H_3 118.7 . . ?
 H3HA_3 C3H_3 H3HB_3 107.8 . . ?
 N4H_3 C3H_3 H3HA_3 109.1 . . ?
 N4H_3 C3H_3 H3HB_3 109.1 . . ?
 N4H_3 C3H_3 C12H_3 112.5(11) . . ?
 C12H_3 C3H_3 H3HA_3 109.1 . . ?
 C12H_3 C3H_3 H3HB_3 109.1 . . ?
 C3G_3 N4H_3 C3H_3 120.3(12) . . ?
 C3G_3 N4H_3 H4H_3 119.9 . . ?
 C3H_3 N4H_3 H4H_3 119.9 . . ?
 H5HA_3 C5H_3 H5HB_3 109.5 . . ?
 H5HA_3 C5H_3 H5HC_3 109.5 . . ?
 H5HB_3 C5H_3 H5HC_3 109.5 . . ?
 C8H_3 C5H_3 H5HA_3 109.5 . . ?
 C8H_3 C5H_3 H5HB_3 109.5 . . ?
 C8H_3 C5H_3 H5HC_3 109.5 . . ?
 H6HA_3 C6H_3 H6HB_3 109.5 . . ?
 H6HA_3 C6H_3 H6HC_3 109.5 . . ?
 H6HB_3 C6H_3 H6HC_3 109.5 . . ?
 C13H_3 C6H_3 H6HA_3 109.5 . . ?
 C13H_3 C6H_3 H6HB_3 109.5 . . ?
 C13H_3 C6H_3 H6HC_3 109.5 . . ?
 C8H_3 C7H_3 C1H_3 122.5(13) . . ?
 C8H_3 C7H_3 C16H_3 119.9(12) . . ?
 C16H_3 C7H_3 C1H_3 117.6(14) . . ?
 C7H_3 C8H_3 C5H_3 121.9(14) . . ?
 C7H_3 C8H_3 C9H_3 119.2(14) . . ?
 C9H_3 C8H_3 C5H_3 118.9(16) . . ?
 C8H_3 C9H_3 H9H_3 118.9 . . ?
 C10H_3 C9H_3 C8H_3 122.2(16) . . ?
 C10H_3 C9H_3 H9H_3 118.9 . . ?
 C9H_3 C10H_3 H10H_3 119.8 . . ?
 C9H_3 C10H_3 C11H_3 120.5(14) . . ?
 C11H_3 C10H_3 H10H_3 119.8 . . ?
 C10H_3 C11H_3 C12H_3 121.4(12) . . ?
 C10H_3 C11H_3 C16H_3 118.7(12) . . ?
 C12H_3 C11H_3 C16H_3 119.6(13) . . ?
 C11H_3 C12H_3 C3H_3 118.8(13) . . ?
 C13H_3 C12H_3 C3H_3 120.1(12) . . ?
 C13H_3 C12H_3 C11H_3 121.1(11) . . ?
 C12H_3 C13H_3 C6H_3 123.8(12) . . ?
 C12H_3 C13H_3 C14H_3 117.7(12) . . ?
 C14H_3 C13H_3 C6H_3 118.5(14) . . ?
 C13H_3 C14H_3 H14H_3 118.8 . . ?
 C15H_3 C14H_3 C13H_3 122.3(14) . . ?
 C15H_3 C14H_3 H14H_3 118.8 . . ?
 C14H_3 C15H_3 H15H_3 119.2 . . ?
 C14H_3 C15H_3 C16H_3 121.6(13) . . ?
 C16H_3 C15H_3 H15H_3 119.2 . . ?
 C7H_3 C16H_3 C11H_3 119.5(13) . . ?
 C15H_3 C16H_3 C7H_3 123.1(12) . . ?
 C15H_3 C16H_3 C11H_3 117.4(12) . . ?
 H1IA_3 C1I_3 H1IB_3 107.7 . . ?
 N2I_3 C1I_3 H1IA_3 108.8 . . ?
 N2I_3 C1I_3 H1IB_3 108.8 . . ?
 N2I_3 C1I_3 C7I_3 113.7(15) . . ?
 C7I_3 C1I_3 H1IA_3 108.8 . . ?
 C7I_3 C1I_3 H1IB_3 108.8 . . ?
 C1G_3 N2I_3 C1I_3 121.7(17) . . ?
 C1G_3 N2I_3 H2I_3 119.1 . . ?
 C1I_3 N2I_3 H2I_3 119.1 . . ?
 H3IA_3 C3I_3 H3IB_3 108.0 . . ?
 N4I_3 C3I_3 H3IA_3 109.4 . . ?
 N4I_3 C3I_3 H3IB_3 109.4 . . ?
 N4I_3 C3I_3 C12I_3 111.1(12) . . ?
 C12I_3 C3I_3 H3IA_3 109.4 . . ?
 C12I_3 C3I_3 H3IB_3 109.4 . . ?
 C3F_3 N4I_3 C3I_3 120.7(12) . . ?
 C3F_3 N4I_3 H4I_3 119.6 . . ?
 C3I_3 N4I_3 H4I_3 119.6 . . ?
 H5IA_3 C5I_3 H5IB_3 109.5 . . ?
 H5IA_3 C5I_3 H5IC_3 109.5 . . ?
 H5IB_3 C5I_3 H5IC_3 109.5 . . ?
 C8I_3 C5I_3 H5IA_3 109.5 . . ?
 C8I_3 C5I_3 H5IB_3 109.5 . . ?
 C8I_3 C5I_3 H5IC_3 109.5 . . ?
 H6IA_3 C6I_3 H6IB_3 109.5 . . ?
 H6IA_3 C6I_3 H6IC_3 109.5 . . ?
 H6IB_3 C6I_3 H6IC_3 109.5 . . ?
 C13I_3 C6I_3 H6IA_3 109.5 . . ?
 C13I_3 C6I_3 H6IB_3 109.5 . . ?
 C13I_3 C6I_3 H6IC_3 109.5 . . ?
 C8I_3 C7I_3 C1I_3 122.3(16) . . ?
 C8I_3 C7I_3 C16I_3 119.7(16) . . ?
 C16I_3 C7I_3 C1I_3 118.1(17) . . ?
 C7I_3 C8I_3 C5I_3 123(2) . . ?
 C7I_3 C8I_3 C9I_3 121.3(17) . . ?
 C9I_3 C8I_3 C5I_3 116(2) . . ?
 C8I_3 C9I_3 H9I_3 119.9 . . ?
 C10I_3 C9I_3 C8I_3 120(2) . . ?
 C10I_3 C9I_3 H9I_3 119.9 . . ?
 C9I_3 C10I_3 H10I_3 119.9 . . ?
 C9I_3 C10I_3 C11I_3 120.3(19) . . ?
 C11I_3 C10I_3 H10I_3 119.9 . . ?
 C10I_3 C11I_3 C16I_3 118.7(15) . . ?
 C12I_3 C11I_3 C10I_3 122.6(15) . . ?
 C12I_3 C11I_3 C16I_3 118.7(16) . . ?
 C11I_3 C12I_3 C3I_3 118.9(15) . . ?
 C13I_3 C12I_3 C3I_3 120.2(14) . . ?
 C13I_3 C12I_3 C11I_3 120.9(14) . . ?
 C12I_3 C13I_3 C6I_3 122.9(14) . . ?
 C12I_3 C13I_3 C14I_3 119.7(14) . . ?
 C14I_3 C13I_3 C6I_3 117.4(16) . . ?
 C13I_3 C14I_3 H14I_3 120.1 . . ?
 C15I_3 C14I_3 C13I_3 119.9(17) . . ?
 C15I_3 C14I_3 H14I_3 120.1 . . ?
 C14I_3 C15I_3 H15I_3 118.7 . . ?
 C14I_3 C15I_3 C16I_3 122.7(16) . . ?
 C16I_3 C15I_3 H15I_3 118.7 . . ?
 C11I_3 C16I_3 C7I_3 119.3(16) . . ?
 C15I_3 C16I_3 C7I_3 122.5(15) . . ?
 C15I_3 C16I_3 C11I_3 118.0(15) . . ?
 C6J_4 O1J_4 C2J_4 109.6(10) . . ?
 O1J_4 C2J_4 H2J_4 107.2 . . ?
 O1J_4 C2J_4 C3J_4 109.3(12) . . ?
 O1J_4 C2J_4 C7J_4 109.9(11) . . ?
 C3J_4 C2J_4 H2J_4 107.2 . . ?
 C7J_4 C2J_4 H2J_4 107.2 . . ?
 C7J_4 C2J_4 C3J_4 115.7(13) . . ?
 C2J_4 C3J_4 H3J_4 109.0 . . ?
 C4J_4 C3J_4 C2J_4 111.6(13) . . ?
 C4J_4 C3J_4 H3J_4 109.0 . . ?
 O10J_4 C3J_4 C2J_4 111.3(13) . . ?
 O10J_4 C3J_4 H3J_4 109.0 . . ?
 O10J_4 C3J_4 C4J_4 106.8(12) . . ?
 C3J_4 C4J_4 H4J_4 108.2 . . ?
 C3J_4 C4J_4 C5J_4 110.9(12) . . ?
 C5J_4 C4J_4 H4J_4 108.2 . . ?
 O11J_4 C4J_4 C3J_4 109.9(13) . . ?
 O11J_4 C4J_4 H4J_4 108.2 . . ?
 O11J_4 C4J_4 C5J_4 111.2(13) . . ?
 C4J_4 C5J_4 H5J_4 109.8 . . ?
 C4J_4 C5J_4 C6J_4 109.0(13) . . ?
 C6J_4 C5J_4 H5J_4 109.8 . . ?
 O12J_4 C5J_4 C4J_4 111.3(12) . . ?
 O12J_4 C5J_4 H5J_4 109.8 . . ?
 O12J_4 C5J_4 C6J_4 107.1(13) . . ?
 O1J_4 C6J_4 C5J_4 108.9(13) . . ?
 O1J_4 C6J_4 H6J_4 111.1 . . ?
 C5J_4 C6J_4 H6J_4 111.1 . . ?
 O13J_4 C6J_4 O1J_4 105.1(11) . . ?
 O13J_4 C6J_4 C5J_4 109.4(14) . . ?
 O13J_4 C6J_4 H6J_4 111.1 . . ?
 O8J_4 C7J_4 C2J_4 117.3(13) . . ?
 O8J_4 C7J_4 O9J_4 124.4(15) . . ?
 O9J_4 C7J_4 C2J_4 118.3(15) . . ?
 C3J_4 O10J_4 H10J_4 109.5 . . ?
 C4J_4 O11J_4 H11J_4 109.5 . . ?
 C5J_4 O12J_4 H12J_4 109.5 . . ?
 C6J_4 O13J_4 H13J_4 109.5 . . ?
 HA_11 O_11 HB_11 105.4(3) . . ?
 HA_12 O_12 HB_12 105.4(3) . . ?
 HA_13 O_13 HB_13 105.4(3) . . ?
 HA_14 O_14 HB_14 105.4(3) . . ?
 HA_15 O_15 HB_15 105.4(3) . . ?
 HA_16 O_16 HB_16 105.4(3) . . ?
 HA_17 O_17 HB_17 105.4(3) . . ?
 HA_18 O_18 HB_18 105.4(3) . . ?
 HA_19 O_19 HB_19 105.4(3) . . ?
 HA_20 O_20 HB_20 105.4(3) . . ?
 HA_21 O_21 HB_21 105.4(3) . . ?
 HA_22 O_22 HB_22 105.4(3) . . ?
 HA_24 O_24^a HB_24 105.4(3) . . ?
 HA_25 O_25 HB_25 105.4(3) . . ?
 HA_26 O_26 HB_26 105.4(3) . . ?
 HA_27 O_27 HB_27 105.4(3) . . ?
 HA_28 O_28 HB_28 105.4(3) . . ?
 HA_33 O_33 HB_33 105.4(3) . . ?
 HA_34 O_34 HB_34 105.4(3) . . ?
 HA_35 O_35 HB_35 105.4(3) . . ?
 HA_36 O_36 HB_36 105.4(3) . . ?
 HA_37 O_37 HB_37 105.4(3) . . ?
 HA_38 O_38 HB_38 105.4(3) . . ?
 HA_42 O_42 HB_42 105.4(3) . . ?
 HA_43 O_43 HB_43 105.4(3) . . ?
 HA_45 O_45 HB_45 105.4(3) . . ?
 HA_46 O_46 HB_46 105.4(3) . . ?
 HA_48 O_48 HB_48 105.4(3) . . ?
 HA_50 O_50 HB_50 105.4(3) . . ?

loop_
  _geom_torsion_atom_site_label_1
  _geom_torsion_atom_site_label_2
  _geom_torsion_atom_site_label_3
  _geom_torsion_atom_site_label_4
  _geom_torsion
  _geom_torsion_site_symmetry_1
  _geom_torsion_site_symmetry_2
  _geom_torsion_site_symmetry_3
  _geom_torsion_site_symmetry_4
  _geom_torsion_publ_flag
 C1A_1 C6A_1 C7A_1 C8A_1 178.9(13) . . . . ?
 O2A_1 C1A_1 C6A_1 C5A_1 1(2) . . . . ?
 O2A_1 C1A_1 C6A_1 C7A_1 179.8(14) . . . . ?
 O2A_1 C1A_1 N2C_1 C1C_1 2(2) . . . . ?
 C3A_1 C8A_1 C9A_1 N10A_1 -177.2(13) . . . . ?
 O4A_1 C3A_1 C8A_1 C7A_1 154.3(16) . . . . ?
 O4A_1 C3A_1 C8A_1 C9A_1 -26(2) . . . . ?
 O4A_1 C3A_1 N4D_1 C3D_1 -2(3) . . . . ?
 C5A_1 C6A_1 C7A_1 C8A_1 -2(2) . . . . ?
 C5A_1 N10A_1 C11A_1 C12A_1 87.6(19) . . . . ?
 C6A_1 C1A_1 N2C_1 C1C_1 -178.5(13) . . . . ?
 C6A_1 C5A_1 N10A_1 C9A_1 2(2) . . . . ?
 C6A_1 C5A_1 N10A_1 C11A_1 -174.5(14) . . . . ?
 C6A_1 C7A_1 C8A_1 C3A_1 -179.9(13) . . . . ?
 C6A_1 C7A_1 C8A_1 C9A_1 0(2) . . . . ?
 C7A_1 C8A_1 C9A_1 N10A_1 3(2) . . . . ?
 C8A_1 C3A_1 N4D_1 C3D_1 179.4(18) . . . . ?
 C8A_1 C9A_1 N10A_1 C5A_1 -4(2) . . . . ?
 C8A_1 C9A_1 N10A_1 C11A_1 172.4(14) . . . . ?
 C9A_1 N10A_1 C11A_1 C12A_1 -88.7(19) . . . . ?
 N10A_1 C5A_1 C6A_1 C1A_1 -179.7(13) . . . . ?
 N10A_1 C5A_1 C6A_1 C7A_1 1(2) . . . . ?
 N10A_1 C11A_1 C12A_1 O13A_1 -5(3) . . . . ?
 N10A_1 C11A_1 C12A_1 N14A_1 178(2) . . . . ?
 C11A_1 C12A_1 N14A_1 C15A_1 177(2) . . . . ?
 C11A_1 C12A_1 N14A_1 C19A_1 6(4) . . . . ?
 C12A_1 N14A_1 C15A_1 C16A_1 -121(3) . . . . ?
 C12A_1 N14A_1 C19A_1 C18A_1 113(3) . . . . ?
 O13A_1 C12A_1 N14A_1 C15A_1 0(4) . . . . ?
 O13A_1 C12A_1 N14A_1 C19A_1 -171(3) . . . . ?
 N14A_1 C15A_1 C16A_1 O17A_1 -48(4) . . . . ?
 C15A_1 N14A_1 C19A_1 C18A_1 -59(3) . . . . ?
 C15A_1 C16A_1 O17A_1 C18A_1 53(3) . . . . ?
 C16A_1 O17A_1 C18A_1 C19A_1 -60(3) . . . . ?
 O17A_1 C18A_1 C19A_1 N14A_1 63(3) . . . . ?
 C19A_1 N14A_1 C15A_1 C16A_1 52(4) . . . . ?
 C1B_1 C6B_1 C7B_1 C8B_1 -177.4(14) . . . . ?
 O2B_1 C1B_1 C6B_1 C5B_1 7(2) . . . . ?
 O2B_1 C1B_1 C6B_1 C7B_1 -175.6(14) . . . . ?
 O2B_1 C1B_1 N2D_1 C1D_1 -5(2) . . . . ?
 C3B_1 C8B_1 C9B_1 N10B_1 175.8(13) . . . . ?
 O4B_1 C3B_1 C8B_1 C7B_1 -153.2(17) . . . . ?
 O4B_1 C3B_1 C8B_1 C9B_1 28(2) . . . . ?
 O4B_1 C3B_1 N4C_1 C3C_1 -2(3) . . . . ?
 C5B_1 C6B_1 C7B_1 C8B_1 0(2) . . . . ?
 C5B_1 N10B_1 C11B_1 C12B_1 -97.7(19) . . . . ?
 C6B_1 C1B_1 N2D_1 C1D_1 175.9(13) . . . . ?
 C6B_1 C5B_1 N10B_1 C9B_1 -1(2) . . . . ?
 C6B_1 C5B_1 N10B_1 C11B_1 175.5(14) . . . . ?
 C6B_1 C7B_1 C8B_1 C3B_1 -177.4(13) . . . . ?
 C6B_1 C7B_1 C8B_1 C9B_1 2(2) . . . . ?
 C7B_1 C8B_1 C9B_1 N10B_1 -3(2) . . . . ?
 C8B_1 C3B_1 N4C_1 C3C_1 179.0(17) . . . . ?
 C8B_1 C9B_1 N10B_1 C5B_1 3(2) . . . . ?
 C8B_1 C9B_1 N10B_1 C11B_1 -173.6(14) . . . . ?
 C9B_1 N10B_1 C11B_1 C12B_1 79.0(19) . . . . ?
 N10B_1 C5B_1 C6B_1 C1B_1 177.2(13) . . . . ?
 N10B_1 C5B_1 C6B_1 C7B_1 -1(2) . . . . ?
 N10B_1 C11B_1 C12B_1 O13B_1 -13(3) . . . . ?
 N10B_1 C11B_1 C12B_1 N14B_1 165(2) . . . . ?
 C11B_1 C12B_1 N14B_1 C15B_1 -176(3) . . . . ?
 C11B_1 C12B_1 N14B_1 C19B_1 11(4) . . . . ?
 C12B_1 N14B_1 C15B_1 C16B_1 129(4) . . . . ?
 C12B_1 N14B_1 C19B_1 C18B_1 -133(3) . . . . ?
 O13B_1 C12B_1 N14B_1 C15B_1 1(5) . . . . ?
 O13B_1 C12B_1 N14B_1 C19B_1 -171(3) . . . . ?
 N14B_1 C15B_1 C16B_1 O17B_1 49(5) . . . . ?
 C15B_1 N14B_1 C19B_1 C18B_1 54(4) . . . . ?
 C15B_1 C16B_1 O17B_1 C18B_1 -49(5) . . . . ?
 C16B_1 O17B_1 C18B_1 C19B_1 52(5) . . . . ?
 O17B_1 C18B_1 C19B_1 N14B_1 -50(4) . . . . ?
 C19B_1 N14B_1 C15B_1 C16B_1 -57(5) . . . . ?
 C1C_1 C7C_1 C8C_1 C5C_1 3(3) . . . . ?
 C1C_1 C7C_1 C8C_1 C9C_1 -176.2(16) . . . . ?
 C1C_1 C7C_1 C16C_1 C11C_1 177.5(14) . . . . ?
 C1C_1 C7C_1 C16C_1 C15C_1 1(2) . . . . ?
 N2C_1 C1A_1 C6A_1 C5A_1 -179.0(14) . . . . ?
 N2C_1 C1A_1 C6A_1 C7A_1 0(2) . . . . ?
 N2C_1 C1C_1 C7C_1 C8C_1 -112.6(18) . . . . ?
 N2C_1 C1C_1 C7C_1 C16C_1 67.7(19) . . . . ?
 C3C_1 C12C_1 C13C_1 C6C_1 3(3) . . . . ?
 C3C_1 C12C_1 C13C_1 C14C_1 -175.9(15) . . . . ?
 N4C_1 C3B_1 C8B_1 C7B_1 26(2) . . . . ?
 N4C_1 C3B_1 C8B_1 C9B_1 -153.3(17) . . . . ?
 N4C_1 C3C_1 C12C_1 C11C_1 85(2) . . . . ?
 N4C_1 C3C_1 C12C_1 C13C_1 -95(2) . . . . ?
 C5C_1 C8C_1 C9C_1 C10C_1 174.3(17) . . . . ?
 C6C_1 C13C_1 C14C_1 C15C_1 179.1(17) . . . . ?
 C7C_1 C1C_1 N2C_1 C1A_1 -140.7(15) . . . . ?
 C7C_1 C8C_1 C9C_1 C10C_1 -6(3) . . . . ?
 C8C_1 C7C_1 C16C_1 C11C_1 -2(2) . . . . ?
 C8C_1 C7C_1 C16C_1 C15C_1 -178.9(16) . . . . ?
 C8C_1 C9C_1 C10C_1 C11C_1 8(3) . . . . ?
 C9C_1 C10C_1 C11C_1 C12C_1 179.9(17) . . . . ?
 C9C_1 C10C_1 C11C_1 C16C_1 -6(3) . . . . ?
 C10C_1 C11C_1 C12C_1 C3C_1 -6(2) . . . . ?
 C10C_1 C11C_1 C12C_1 C13C_1 173.4(17) . . . . ?
 C10C_1 C11C_1 C16C_1 C7C_1 3(2) . . . . ?
 C10C_1 C11C_1 C16C_1 C15C_1 -179.6(16) . . . . ?
 C11C_1 C12C_1 C13C_1 C6C_1 -177.1(17) . . . . ?
 C11C_1 C12C_1 C13C_1 C14C_1 4(3) . . . . ?
 C12C_1 C3C_1 N4C_1 C3B_1 -176.8(18) . . . . ?
 C12C_1 C11C_1 C16C_1 C7C_1 177.5(14) . . . . ?
 C12C_1 C11C_1 C16C_1 C15C_1 -6(2) . . . . ?
 C12C_1 C13C_1 C14C_1 C15C_1 -2(3) . . . . ?
 C13C_1 C14C_1 C15C_1 C16C_1 -4(3) . . . . ?
 C14C_1 C15C_1 C16C_1 C7C_1 -175.5(16) . . . . ?
 C14C_1 C15C_1 C16C_1 C11C_1 8(2) . . . . ?
 C16C_1 C7C_1 C8C_1 C5C_1 -177.3(15) . . . . ?
 C16C_1 C7C_1 C8C_1 C9C_1 4(2) . . . . ?
 C16C_1 C11C_1 C12C_1 C3C_1 179.8(14) . . . . ?
 C16C_1 C11C_1 C12C_1 C13C_1 0(2) . . . . ?
 C1D_1 C7D_1 C8D_1 C5D_1 -1(3) . . . . ?
 C1D_1 C7D_1 C8D_1 C9D_1 178.4(17) . . . . ?
 C1D_1 C7D_1 C16D_1 C11D_1 178.9(15) . . . . ?
 C1D_1 C7D_1 C16D_1 C15D_1 2(2) . . . . ?
 N2D_1 C1B_1 C6B_1 C5B_1 -174.3(14) . . . . ?
 N2D_1 C1B_1 C6B_1 C7B_1 3(2) . . . . ?
 N2D_1 C1D_1 C7D_1 C8D_1 103(2) . . . . ?
 N2D_1 C1D_1 C7D_1 C16D_1 -75.2(19) . . . . ?
 C3D_1 C12D_1 C13D_1 C6D_1 -3(3) . . . . ?
 C3D_1 C12D_1 C13D_1 C14D_1 177.2(16) . . . . ?
 N4D_1 C3A_1 C8A_1 C7A_1 -27(2) . . . . ?
 N4D_1 C3A_1 C8A_1 C9A_1 153.2(16) . . . . ?
 N4D_1 C3D_1 C12D_1 C11D_1 -74(3) . . . . ?
 N4D_1 C3D_1 C12D_1 C13D_1 105(2) . . . . ?
 C5D_1 C8D_1 C9D_1 C10D_1 -179(2) . . . . ?
 C6D_1 C13D_1 C14D_1 C15D_1 -179.7(15) . . . . ?
 C7D_1 C1D_1 N2D_1 C1B_1 142.3(15) . . . . ?
 C7D_1 C8D_1 C9D_1 C10D_1 1(3) . . . . ?
 C8D_1 C7D_1 C16D_1 C11D_1 1(2) . . . . ?
 C8D_1 C7D_1 C16D_1 C15D_1 -175.5(18) . . . . ?
 C8D_1 C9D_1 C10D_1 C11D_1 5(3) . . . . ?
 C9D_1 C10D_1 C11D_1 C12D_1 174.9(17) . . . . ?
 C9D_1 C10D_1 C11D_1 C16D_1 -8(3) . . . . ?
 C10D_1 C11D_1 C12D_1 C3D_1 1(3) . . . . ?
 C10D_1 C11D_1 C12D_1 C13D_1 -178.3(17) . . . . ?
 C10D_1 C11D_1 C16D_1 C7D_1 5(2) . . . . ?
 C10D_1 C11D_1 C16D_1 C15D_1 -178.7(16) . . . . ?
 C11D_1 C12D_1 C13D_1 C6D_1 176.2(16) . . . . ?
 C11D_1 C12D_1 C13D_1 C14D_1 -4(3) . . . . ?
 C12D_1 C3D_1 N4D_1 C3A_1 168.7(18) . . . . ?
 C12D_1 C11D_1 C16D_1 C7D_1 -177.6(15) . . . . ?
 C12D_1 C11D_1 C16D_1 C15D_1 -1(2) . . . . ?
 C12D_1 C13D_1 C14D_1 C15D_1 0(3) . . . . ?
 C13D_1 C14D_1 C15D_1 C16D_1 3(3) . . . . ?
 C14D_1 C15D_1 C16D_1 C7D_1 174.0(16) . . . . ?
 C14D_1 C15D_1 C16D_1 C11D_1 -2(2) . . . . ?
 C16D_1 C7D_1 C8D_1 C5D_1 176.4(18) . . . . ?
 C16D_1 C7D_1 C8D_1 C9D_1 -4(3) . . . . ?
 C16D_1 C11D_1 C12D_1 C3D_1 -176.7(15) . . . . ?
 C16D_1 C11D_1 C12D_1 C13D_1 4(3) . . . . ?
 O1E_2 C2E_2 C3E_2 C4E_2 -58.0(15) . . . . ?
 O1E_2 C2E_2 C3E_2 O10E_2 -175.5(13) . . . . ?
 O1E_2 C2E_2 C7E_2 O8E_2 -143.4(17) . . . . ?
 O1E_2 C2E_2 C7E_2 O9E_2 37(2) . . . . ?
 C2E_2 O1E_2 C6E_2 C5E_2 -59.3(19) . . . . ?
 C2E_2 O1E_2 C6E_2 O13E_2 -177.4(13) . . . . ?
 C2E_2 C3E_2 C4E_2 C5E_2 54.9(17) . . . . ?
 C2E_2 C3E_2 C4E_2 O11E_2 178.1(14) . . . . ?
 C3E_2 C2E_2 C7E_2 O8E_2 -18(2) . . . . ?
 C3E_2 C2E_2 C7E_2 O9E_2 162.5(16) . . . . ?
 C3E_2 C4E_2 C5E_2 C6E_2 -52.9(17) . . . . ?
 C3E_2 C4E_2 C5E_2 O12E_2 -172.6(13) . . . . ?
 C4E_2 C5E_2 C6E_2 O1E_2 53.7(19) . . . . ?
 C4E_2 C5E_2 C6E_2 O13E_2 169.5(13) . . . . ?
 C6E_2 O1E_2 C2E_2 C3E_2 62.6(15) . . . . ?
 C6E_2 O1E_2 C2E_2 C7E_2 -168.9(14) . . . . ?
 C7E_2 C2E_2 C3E_2 C4E_2 176.5(17) . . . . ?
 C7E_2 C2E_2 C3E_2 O10E_2 59.0(17) . . . . ?
 O10E_2 C3E_2 C4E_2 C5E_2 174.6(13) . . . . ?
 O10E_2 C3E_2 C4E_2 O11E_2 -62.2(17) . . . . ?
 O11E_2 C4E_2 C5E_2 C6E_2 -174.8(12) . . . . ?
 O11E_2 C4E_2 C5E_2 O12E_2 65.5(16) . . . . ?
 O12E_2 C5E_2 C6E_2 O1E_2 174.4(15) . . . . ?
 O12E_2 C5E_2 C6E_2 O13E_2 -69.8(18) . . . . ?
 C1F_3 C6F_3 C7F_3 C8F_3 -179.9(14) . . . . ?
 O2F_3 C1F_3 C6F_3 C5F_3 -3(2) . . . . ?
 O2F_3 C1F_3 C6F_3 C7F_3 176.3(15) . . . . ?
 O2F_3 C1F_3 N2H_3 C1H_3 -5(2) . . . . ?
 C3F_3 C8F_3 C9F_3 N10F_3 177.5(16) . . . . ?
 O4F_3 C3F_3 C8F_3 C7F_3 -146.1(18) . . . . ?
 O4F_3 C3F_3 C8F_3 C9F_3 32(3) . . . . ?
 O4F_3 C3F_3 N4I_3 C3I_3 -7(3) . . . . ?
 C5F_3 C6F_3 C7F_3 C8F_3 -1(2) . . . . ?
 C5F_3 N10F_3 C11F_3 C12F_3 -69(2) . . . . ?
 C6F_3 C1F_3 N2H_3 C1H_3 176.4(13) . . . . ?
 C6F_3 C5F_3 N10F_3 C9F_3 2(3) . . . . ?
 C6F_3 C5F_3 N10F_3 C11F_3 178.1(15) . . . . ?
 C6F_3 C7F_3 C8F_3 C3F_3 -178.1(15) . . . . ?
 C6F_3 C7F_3 C8F_3 C9F_3 4(2) . . . . ?
 C7F_3 C8F_3 C9F_3 N10F_3 -4(3) . . . . ?
 C8F_3 C3F_3 N4I_3 C3I_3 178.8(16) . . . . ?
 C8F_3 C9F_3 N10F_3 C5F_3 1(3) . . . . ?
 C8F_3 C9F_3 N10F_3 C11F_3 -174.7(17) . . . . ?
 C9F_3 N10F_3 C11F_3 C12F_3 107(2) . . . . ?
 N10F_3 C5F_3 C6F_3 C1F_3 177.1(14) . . . . ?
 N10F_3 C5F_3 C6F_3 C7F_3 -2(2) . . . . ?
 N10F_3 C11F_3 C12F_3 O13F_3 1(3) . . . . ?
 N10F_3 C11F_3 C12F_3 N14F_3 179(2) . . . . ?
 C11F_3 C12F_3 N14F_3 C15F_3 -174(2) . . . . ?
 C11F_3 C12F_3 N14F_3 C19F_3 5(4) . . . . ?
 C12F_3 N14F_3 C15F_3 C16F_3 128(3) . . . . ?
 C12F_3 N14F_3 C19F_3 C18F_3 -129(3) . . . . ?
 O13F_3 C12F_3 N14F_3 C15F_3 4(4) . . . . ?
 O13F_3 C12F_3 N14F_3 C19F_3 -177(2) . . . . ?
 N14F_3 C15F_3 C16F_3 O17F_3 54(3) . . . . ?
 C15F_3 N14F_3 C19F_3 C18F_3 51(3) . . . . ?
 C15F_3 C16F_3 O17F_3 C18F_3 -56(3) . . . . ?
 C16F_3 O17F_3 C18F_3 C19F_3 55(3) . . . . ?
 O17F_3 C18F_3 C19F_3 N14F_3 -52(3) . . . . ?
 C19F_3 N14F_3 C15F_3 C16F_3 -52(3) . . . . ?
 C1G_3 C6G_3 C7G_3 C8G_3 -179.4(15) . . . . ?
 O2G_3 C1G_3 C6G_3 C5G_3 6(3) . . . . ?
 O2G_3 C1G_3 C6G_3 C7G_3 -178.4(16) . . . . ?
 O2G_3 C1G_3 N2I_3 C1I_3 -3(3) . . . . ?
 C3G_3 C8G_3 C9G_3 N10G_3 -178.2(15) . . . . ?
 O4G_3 C3G_3 C8G_3 C7G_3 151.9(17) . . . . ?
 O4G_3 C3G_3 C8G_3 C9G_3 -29(2) . . . . ?
 O4G_3 C3G_3 N4H_3 C3H_3 3(3) . . . . ?
 C5G_3 C6G_3 C7G_3 C8G_3 -4(2) . . . . ?
 C5G_3 N10G_3 C11G_3 C12G_3 76(3) . . . . ?
 C6G_3 C1G_3 N2I_3 C1I_3 178.1(15) . . . . ?
 C6G_3 C5G_3 N10G_3 C9G_3 -2(3) . . . . ?
 C6G_3 C5G_3 N10G_3 C11G_3 -178.8(17) . . . . ?
 C6G_3 C7G_3 C8G_3 C3G_3 -179.6(15) . . . . ?
 C6G_3 C7G_3 C8G_3 C9G_3 1(2) . . . . ?
 C7G_3 C8G_3 C9G_3 N10G_3 1(2) . . . . ?
 C8G_3 C3G_3 N4H_3 C3H_3 -176.2(15) . . . . ?
 C8G_3 C9G_3 N10G_3 C5G_3 -1(3) . . . . ?
 C8G_3 C9G_3 N10G_3 C11G_3 176.1(16) . . . . ?
 C9G_3 N10G_3 C11G_3 C12G_3 -101(2) . . . . ?
 N10G_3 C5G_3 C6G_3 C1G_3 -179.7(16) . . . . ?
 N10G_3 C5G_3 C6G_3 C7G_3 4(3) . . . . ?
 N10G_3 C11G_3 C12G_3 O13G_3 2(4) . . . . ?
 N10G_3 C11G_3 C12G_3 N14G_3 176(2) . . . . ?
 C11G_3 C12G_3 N14G_3 C15G_3 -179(3) . . . . ?
 C11G_3 C12G_3 N14G_3 C19G_3 0(5) . . . . ?
 C12G_3 N14G_3 C15G_3 C16G_3 -124(3) . . . . ?
 C12G_3 N14G_3 C19G_3 C18G_3 125(3) . . . . ?
 O13G_3 C12G_3 N14G_3 C15G_3 -7(5) . . . . ?
 O13G_3 C12G_3 N14G_3 C19G_3 172(3) . . . . ?
 N14G_3 C15G_3 C16G_3 O17G_3 -54(4) . . . . ?
 C15G_3 N14G_3 C19G_3 C18G_3 -56(3) . . . . ?
 C15G_3 C16G_3 O17G_3 C18G_3 51(4) . . . . ?
 C16G_3 O17G_3 C18G_3 C19G_3 -55(3) . . . . ?
 O17G_3 C18G_3 C19G_3 N14G_3 58(3) . . . . ?
 C19G_3 N14G_3 C15G_3 C16G_3 56(3) . . . . ?
 C1H_3 C7H_3 C8H_3 C5H_3 2(3) . . . . ?
 C1H_3 C7H_3 C8H_3 C9H_3 179.7(14) . . . . ?
 C1H_3 C7H_3 C16H_3 C11H_3 -178.3(12) . . . . ?
 C1H_3 C7H_3 C16H_3 C15H_3 0(2) . . . . ?
 N2H_3 C1F_3 C6F_3 C5F_3 175.9(14) . . . . ?
 N2H_3 C1F_3 C6F_3 C7F_3 -5(2) . . . . ?
 N2H_3 C1H_3 C7H_3 C8H_3 104.9(18) . . . . ?
 N2H_3 C1H_3 C7H_3 C16H_3 -72.8(17) . . . . ?
 C3H_3 C12H_3 C13H_3 C6H_3 -3(2) . . . . ?
 C3H_3 C12H_3 C13H_3 C14H_3 175.4(12) . . . . ?
 N4H_3 C3G_3 C8G_3 C7G_3 -29(2) . . . . ?
 N4H_3 C3G_3 C8G_3 C9G_3 150.6(16) . . . . ?
 N4H_3 C3H_3 C12H_3 C11H_3 -74.3(19) . . . . ?
 N4H_3 C3H_3 C12H_3 C13H_3 106.0(17) . . . . ?
 C5H_3 C8H_3 C9H_3 C10H_3 179.2(17) . . . . ?
 C6H_3 C13H_3 C14H_3 C15H_3 -176.6(14) . . . . ?
 C7H_3 C1H_3 N2H_3 C1F_3 142.6(14) . . . . ?
 C7H_3 C8H_3 C9H_3 C10H_3 1(3) . . . . ?
 C8H_3 C7H_3 C16H_3 C11H_3 4(2) . . . . ?
 C8H_3 C7H_3 C16H_3 C15H_3 -177.6(15) . . . . ?
 C8H_3 C9H_3 C10H_3 C11H_3 -1(3) . . . . ?
 C9H_3 C10H_3 C11H_3 C12H_3 175.3(15) . . . . ?
 C9H_3 C10H_3 C11H_3 C16H_3 2(2) . . . . ?
 C10H_3 C11H_3 C12H_3 C3H_3 7(2) . . . . ?
 C10H_3 C11H_3 C12H_3 C13H_3 -173.6(14) . . . . ?
 C10H_3 C11H_3 C16H_3 C7H_3 -3(2) . . . . ?
 C10H_3 C11H_3 C16H_3 C15H_3 178.0(14) . . . . ?
 C11H_3 C12H_3 C13H_3 C6H_3 177.1(14) . . . . ?
 C11H_3 C12H_3 C13H_3 C14H_3 -4(2) . . . . ?
 C12H_3 C3H_3 N4H_3 C3G_3 163.5(15) . . . . ?
 C12H_3 C11H_3 C16H_3 C7H_3 -177.1(12) . . . . ?
 C12H_3 C11H_3 C16H_3 C15H_3 4(2) . . . . ?
 C12H_3 C13H_3 C14H_3 C15H_3 5(2) . . . . ?
 C13H_3 C14H_3 C15H_3 C16H_3 -1(2) . . . . ?
 C14H_3 C15H_3 C16H_3 C7H_3 177.5(13) . . . . ?
 C14H_3 C15H_3 C16H_3 C11H_3 -4(2) . . . . ?
 C16H_3 C7H_3 C8H_3 C5H_3 179.2(15) . . . . ?
 C16H_3 C7H_3 C8H_3 C9H_3 -3(2) . . . . ?
 C16H_3 C11H_3 C12H_3 C3H_3 -179.9(12) . . . . ?
 C16H_3 C11H_3 C12H_3 C13H_3 0(2) . . . . ?
 C1I_3 C7I_3 C8I_3 C5I_3 3(3) . . . . ?
 C1I_3 C7I_3 C8I_3 C9I_3 -175.9(16) . . . . ?
 C1I_3 C7I_3 C16I_3 C11I_3 -177.6(14) . . . . ?
 C1I_3 C7I_3 C16I_3 C15I_3 -2(3) . . . . ?
 N2I_3 C1G_3 C6G_3 C5G_3 -175.2(17) . . . . ?
 N2I_3 C1G_3 C6G_3 C7G_3 1(3) . . . . ?
 N2I_3 C1I_3 C7I_3 C8I_3 -108(2) . . . . ?
 N2I_3 C1I_3 C7I_3 C16I_3 71(2) . . . . ?
 C3I_3 C12I_3 C13I_3 C6I_3 4(2) . . . . ?
 C3I_3 C12I_3 C13I_3 C14I_3 -174.7(13) . . . . ?
 N4I_3 C3F_3 C8F_3 C7F_3 28(2) . . . . ?
 N4I_3 C3F_3 C8F_3 C9F_3 -153.3(17) . . . . ?
 N4I_3 C3I_3 C12I_3 C11I_3 78.2(19) . . . . ?
 N4I_3 C3I_3 C12I_3 C13I_3 -102.9(18) . . . . ?
 C5I_3 C8I_3 C9I_3 C10I_3 173.6(19) . . . . ?
 C6I_3 C13I_3 C14I_3 C15I_3 179.4(15) . . . . ?
 C7I_3 C1I_3 N2I_3 C1G_3 -136.0(19) . . . . ?
 C7I_3 C8I_3 C9I_3 C10I_3 -8(3) . . . . ?
 C8I_3 C7I_3 C16I_3 C11I_3 1(3) . . . . ?
 C8I_3 C7I_3 C16I_3 C15I_3 176.7(18) . . . . ?
 C8I_3 C9I_3 C10I_3 C11I_3 3(3) . . . . ?
 C9I_3 C10I_3 C11I_3 C12I_3 -179.3(15) . . . . ?
 C9I_3 C10I_3 C11I_3 C16I_3 3(3) . . . . ?
 C10I_3 C11I_3 C12I_3 C3I_3 -2(2) . . . . ?
 C10I_3 C11I_3 C12I_3 C13I_3 178.7(16) . . . . ?
 C10I_3 C11I_3 C16I_3 C7I_3 -6(2) . . . . ?
 C10I_3 C11I_3 C16I_3 C15I_3 178.8(16) . . . . ?
 C11I_3 C12I_3 C13I_3 C6I_3 -176.9(14) . . . . ?
 C11I_3 C12I_3 C13I_3 C14I_3 4(2) . . . . ?
 C12I_3 C3I_3 N4I_3 C3F_3 -166.2(16) . . . . ?
 C12I_3 C11I_3 C16I_3 C7I_3 177.0(14) . . . . ?
 C12I_3 C11I_3 C16I_3 C15I_3 1(2) . . . . ?
 C12I_3 C13I_3 C14I_3 C15I_3 -2(2) . . . . ?
 C13I_3 C14I_3 C15I_3 C16I_3 -1(3) . . . . ?
 C14I_3 C15I_3 C16I_3 C7I_3 -174.4(15) . . . . ?
 C14I_3 C15I_3 C16I_3 C11I_3 1(3) . . . . ?
 C16I_3 C7I_3 C8I_3 C5I_3 -175.9(18) . . . . ?
 C16I_3 C7I_3 C8I_3 C9I_3 5(3) . . . . ?
 C16I_3 C11I_3 C12I_3 C3I_3 174.8(13) . . . . ?
 C16I_3 C11I_3 C12I_3 C13I_3 -4(2) . . . . ?
 O1J_4 C2J_4 C3J_4 C4J_4 -56.0(15) . . . . ?
 O1J_4 C2J_4 C3J_4 O10J_4 -175.2(11) . . . . ?
 O1J_4 C2J_4 C7J_4 O8J_4 -142.1(14) . . . . ?
 O1J_4 C2J_4 C7J_4 O9J_4 35.8(18) . . . . ?
 C2J_4 O1J_4 C6J_4 C5J_4 -66.4(15) . . . . ?
 C2J_4 O1J_4 C6J_4 O13J_4 176.5(12) . . . . ?
 C2J_4 C3J_4 C4J_4 C5J_4 51.7(16) . . . . ?
 C2J_4 C3J_4 C4J_4 O11J_4 175.1(12) . . . . ?
 C3J_4 C2J_4 C7J_4 O8J_4 -18(2) . . . . ?
 C3J_4 C2J_4 C7J_4 O9J_4 160.2(13) . . . . ?
 C3J_4 C4J_4 C5J_4 C6J_4 -53.1(16) . . . . ?
 C3J_4 C4J_4 C5J_4 O12J_4 -171.0(13) . . . . ?
 C4J_4 C5J_4 C6J_4 O1J_4 60.5(16) . . . . ?
 C4J_4 C5J_4 C6J_4 O13J_4 174.8(12) . . . . ?
 C6J_4 O1J_4 C2J_4 C3J_4 63.6(14) . . . . ?
 C6J_4 O1J_4 C2J_4 C7J_4 -168.3(12) . . . . ?
 C7J_4 C2J_4 C3J_4 C4J_4 179.3(14) . . . . ?
 C7J_4 C2J_4 C3J_4 O10J_4 60.1(15) . . . . ?
 O10J_4 C3J_4 C4J_4 C5J_4 173.5(12) . . . . ?
 O10J_4 C3J_4 C4J_4 O11J_4 -63.1(16) . . . . ?
 O11J_4 C4J_4 C5J_4 C6J_4 -175.7(12) . . . . ?
 O11J_4 C4J_4 C5J_4 O12J_4 66.4(16) . . . . ?
 O12J_4 C5J_4 C6J_4 O1J_4 -179.0(13) . . . . ?
 O12J_4 C5J_4 C6J_4 O13J_4 -64.7(16) . . . . ?

_shelx_res_file
;
TITL cu_vl_cz_np8_g19_h2o_0m_a.res in P1
    cu_vl_cz_np8_g19_h2o_0m.res
    created by SHELXL-2019/1 at 10:34:23 on 16-May-2025
CELL 1.54178 13.5765 17.2163 17.8948 66.847 89.697 81.427
ZERR 2 0.0003 0.0005 0.0004 0.002 0.002 0.002
LATT -1
SFAC C H Cl N O
UNIT 120 187.47 2 16 67.81

L.S. 200
PLAN  68
SIZE 0.02 0.08 0.15
TEMP -128.15
CONF
BOND
list 4
MORE -1
BOND $H
fmap 2 53
acta tabs
rem olex2.stop_parsing
RIGU
SIMU
DFIX_HOH 0.88 0.001 O Ha O Hb
DANG_HOH 1.4  0.001 Ha Hb
EQIV $1 +X,+Y,1+Z
EQIV $2 1+X,+Y,+Z
EQIV $3 +X,1+Y,+Z
EQIV $4 -1+X,+Y,1+Z
EQIV $5 -1+X,+Y,+Z
EQIV $6 +X,-1+Y,1+Z
EQIV $7 +X,1+Y,+Z
EQIV $8 -1+X,1+Y,+Z
EQIV $9 1+X,-1+Y,+Z
EQIV $10 +X,-1+Y,+Z
EQIV $11 1+x,y,-1+z
DFIX_44 -2.65 Oa Ob
DFIX    -2.65 O13B_1 O_24
DFIX    -2.65 O_24 O13E_2
DFIX    -2.2 HA_13 HB_14
dfix    -2.2 H5A_1   Hb_34
dfix    -2.2 Hb_12   Ha_21
dfix    -2.2 Hb_13   Ha_21
dfix    -2.2 Ha_16   Hb_17
dfix    -2.2 Ha_27   Ha_28
dfix    -2.2 H11D_1  H19C_1
dfix    -2.2 H7B_1   H2D_1
dfix    -2.2 H6J_4   H13J_4
DFIX    -2.2 HB_26 HB_50
DFIX    -2.2 HA_34 HB_35
DFIX_1  -2.2 H1DB H5DA
DFIX_1  -2.2 H1DB H5DC
DFIX_1  -2.2 H5DB H1DB
dfix_42 -2.2 H16D_3  Ha_$3
dfix_3  -2.2 H18C_1  H19A_$3
dfix_1  -2.2 H18A_1  H9C_$10
DFIX_46 -2.2 HB_$8 HA_25
DFIX_3  -2.2 Ha_42 H16c_$10
DFIX    -2.2 Hb_13 H15c_3
DFIX    -2.2 Hb_13 H15c_3
DFIX    -2.2 Ha_33 Hb_34
DFIX_45 -2.2 Hb_21 Hb_$7
DFIX_45 -2.2 Hb_21 Ha_$7
dfix_42 -2.2 H16C_3  Hb_$3
dfix_43 -2.2 Ha_13   Ha_$3
dfix    -2.2 Hb_19   Hb_20
dfix    -2.2 Hb_26   Ha_50
DFIX_46 -2.2 Ha_35   Ha_$5
dfix    -2.2 H13E_2  Hb_24
DFIX    -2.2 H5B_1   Ha_16
DFIX    -2.2 Ha_22   Hb_27
DFIX    -2.2 Hb_20   Hb_25
DFIX_1  -2.2 H18B_1  H9C_$10
DFIX    -2.2 Ha_15   Hb_16
DFIX    1.91 0.04 Ha_11 O_21
DFIX_28 1.91 0.04 Hb_11 O_$1
DFIX    1.91 0.04 Ha_12 O2G_3
DFIX    2.10 0.04 Hb_12 O_21
DFIX    2.05 0.04 Hb_13 O13G_3
DFIX    1.91 0.04 Ha_13 O_14
DFIX    1.99 0.04 HB_14 O_15
DFIX    1.85 0.04 Ha_14 O_18
DFIX_3  1.99 0.04 Ha_15 O4G_$2
DFIX_7  2.34 0.04 HB_15 Cl_$7
DFIX    1.91 0.04 Hb_16 O_15
DFIX    2.25 0.04 Ha_16 O_17
DFIX    1.99 0.04 HA_17 O9J_4
DFIX    1.95 0.04 HB_17 O2B_1
DFIX    1.79 0.04 Hb_18 O8J_4
DFIX_3  1.91 0.04 Ha_18 O17F_$3
DFIX    2.05 0.04 Hb_19 O13G_3
DFIX    2.05 0.04 Ha_19 O_18
DFIX    1.95 0.04 Ha_20 O_26
DFIX    2.05 0.04 Hb_20 O_19
DFIX    1.67 0.04 Ha_21 O_13
DFIX_45 1.85 0.04 Hb_21 O_$3
DFIX    2.05 0.04 Hb_22 O_17
DFIX    1.72 0.04 Ha_24 O_22
DFIX    1.72 0.04 Hb_24 O13B_1
DFIX    1.99 0.04 Hb_25 O_20
DFIX_7  2.34 0.04 Ha_25 Cl_$8
DFIX    1.91 0.04 Hb_26 O_50
DFIX_40 1.79 0.04 HA_26 O_$3
DFIX    2.05 0.04 Hb_27 O_22
DFIX    1.85 0.04 Ha_27 O_28
DFIX_1  1.99 0.04 Hb_28 O4B_$5
DFIX    2.05 0.04 Ha_28 O_29^A
DFIX    1.95 0.04 Hb_33 O_32^A
DFIX    2.05 0.04 Hb_33 O_32^B
DFIX_1  1.99 0.04 Ha_33 O2A_$4
DFIX_3  1.95 0.04 Ha_35 O4F_$5
DFIX    1.95 0.04 Hb_35 O_36
DFIX    1.95 0.04 Ha_36 O_37
DFIX    1.95 0.04 Ha_37 O_38
DFIX    1.95 0.04 Hb_37 O13F_3
DFIX    1.95 0.04 Hb_38 O2F_3
DFIX_2  1.85 0.04 Ha_38 O9E_$5
DFIX    1.99 0.04 Ha_42 O13J_4
DFIX    1.91 0.04 Hb_42 O_43
DFIX    2.21 0.04 Hb_43 Cl_7
DFIX_13 1.91 0.04 HA_43 O_$10
DFIX_2  2.10 0.04 Hb_45 O12E_$6
DFIX    1.79 0.04 Ha_45 Oa_44
DFIX_25 1.99 0.04 Hb_46 O_$9
DFIX_35 2.15 0.04 Ha_46 O_$2
DFIX    1.85 0.04 Ha_48 O13A_1
DFIX    1.85 0.04 Hb_48 O_47^A
DFIX_48 1.99 0.04 Hb_50 O_$8
DFIX    1.95 0.04 HA_50 O_29
DFIX    1.99 0.04 H12E_2 O_27
DFIX    1.85 0.04 H11J_4 O_33
DFIX_3  1.95 0.04 H12J_4 O17G_$10
DFIX    2.03 0.04 H13J_4 O_37
FLAT_1  C11B C12B > N14B
DFIX_3  1.49 C3F C8F
EADP_6 Cl Cl
SADI N4C_1 C3B_1 N2D_1 C1B_1 N2C_1 C1A_1 N4D_1 C3A_1 N2H_3 C1F_3 N4I_3 =
 C3F_3 N4H_3 C3G_3 N2I_3 C1G_3
rem olex2.resume_parsing
SHEL 1000 1.01
REM <olex2.extras>
REM <HklSrc "%.\\cu_VL_CZ_NP8_G19_H2O_0m.hkl">
REM </olex2.extras>

WGHT    0.200000
SWAT    0.319022    0.4720
FVAR       0.10123   0.62310   0.50066   0.64514   0.86480   0.87972   0.67613
FVAR       0.33237   0.61618
RESI CAG 1
C1A   1    1.238190    0.436812    0.129766    11.00000    0.03238    0.17364 =
         0.06640   -0.06553    0.00944   -0.02269
O2A   5    1.294357    0.423688    0.078888    11.00000    0.06441    0.19834 =
         0.09436   -0.08290    0.03042   -0.03705
C3A   1    1.003898    0.304658    0.351494    11.00000    0.03537    0.19202 =
         0.06386   -0.06051    0.00231   -0.02362
O4A   5    0.940011    0.257144    0.367759    11.00000    0.06312    0.19251 =
         0.09027   -0.06610    0.01482   -0.04253
C5A   1    1.202058    0.289474    0.173915    11.00000    0.04673    0.17132 =
         0.06419   -0.06364    0.00340   -0.02107
AFIX  43
H5A   2    1.246612    0.283190    0.134822    11.00000   -1.20000
AFIX   0
C6A   1    1.184633    0.365865    0.183443    11.00000    0.03302    0.17124 =
         0.06866   -0.06495    0.00517   -0.02395
C7A   1    1.120490    0.372197    0.242398    11.00000    0.02990    0.17484 =
         0.07140   -0.07093    0.00738   -0.02840
AFIX  43
H7A   2    1.108834    0.423376    0.251696    11.00000   -1.20000
AFIX   0
C8A   1    1.074135    0.304243    0.287057    11.00000    0.03436    0.17181 =
         0.05330   -0.05338   -0.00241   -0.02399
C9A   1    1.091872    0.230254    0.273308    11.00000    0.04229    0.16489 =
         0.06452   -0.05472   -0.00071   -0.01809
AFIX  43
H9A   2    1.057786    0.183910    0.302376    11.00000   -1.20000
AFIX   0
N10A  4    1.156409    0.223703    0.219594    11.00000    0.05491    0.16510 =
         0.06897   -0.05640    0.00397   -0.02277
C11A  1    1.185880    0.141188    0.211291    11.00000    0.07382    0.16687 =
         0.09162   -0.06129    0.01348   -0.02181
AFIX  23
H11A  2    1.203831    0.151626    0.154832    11.00000   -1.20000
H11B  2    1.129680    0.108305    0.223773    11.00000   -1.20000
AFIX   0
C12A  1    1.273756    0.091745    0.269629    11.00000    0.10617    0.21374 =
         0.11328   -0.08812   -0.01515    0.01742
O13A  5    1.312963    0.124323    0.309643    11.00000    0.13382    0.20582 =
         0.12639   -0.07327   -0.05111    0.03450
N14A  4    1.309308    0.014090    0.272639    11.00000    0.14480    0.22896 =
         0.12394   -0.09385   -0.00698    0.02359
C15A  1    1.401373   -0.039636    0.326703    11.00000    0.16731    0.26055 =
         0.16471   -0.11516   -0.03953    0.05515
AFIX  23
H15A  2    1.424872   -0.007205    0.356249    11.00000   -1.20000
H15B  2    1.381914   -0.092416    0.367783    11.00000   -1.20000
AFIX   0
C16A  1    1.481416   -0.063033    0.285259    11.00000    0.17006    0.21792 =
         0.20031   -0.12487   -0.02252    0.02433
AFIX  23
H16A  2    1.532157   -0.106990    0.325036    11.00000   -1.20000
H16B  2    1.513197   -0.012467    0.254443    11.00000   -1.20000
AFIX   0
O17A  5    1.444458   -0.097232    0.228703    11.00000    0.14687    0.15190 =
         0.15334   -0.07569   -0.01249    0.01526
C18A  1    1.362488   -0.043108    0.173110    11.00000    0.13053    0.21459 =
         0.14896   -0.09762   -0.00156    0.01352
AFIX  23
H18A  2    1.381791    0.012720    0.138645    11.00000   -1.20000
H18B  2    1.342609   -0.070378    0.137300    11.00000   -1.20000
AFIX   0
C19A  1    1.281855   -0.031360    0.221339    11.00000    0.13419    0.24371 =
         0.14757   -0.11135   -0.00190    0.00551
AFIX  23
H19A  2    1.264983   -0.087778    0.256956    11.00000   -1.20000
H19B  2    1.222271    0.002444    0.185227    11.00000   -1.20000
AFIX   0
SAME_1 0.02 0.04 C1A O2A C3A O4A C5A C6A C7A C8A C9A N10A C11A C12A O13A =
 N14A C15A C16A O17A C18A C19A
C1B   1    1.270527    0.563206    0.659309    11.00000    0.04289    0.15945 =
         0.06201   -0.05368   -0.00258   -0.00213
O2B   5    1.211139    0.578086    0.707653    11.00000    0.05082    0.17807 =
         0.07684   -0.06140    0.00552    0.00220
C3B   1    1.513109    0.689702    0.442176    11.00000    0.04109    0.16192 =
         0.06524   -0.05510    0.00091   -0.00411
O4B   5    1.583552    0.728485    0.429279    11.00000    0.05785    0.15453 =
         0.06761   -0.04709    0.01088   -0.00334
C5B   1    1.322016    0.702338    0.625589    11.00000    0.05674    0.13522 =
         0.05706   -0.03854   -0.00767    0.02282
AFIX  43
H5B   2    1.278589    0.708174    0.665515    11.00000   -1.20000
AFIX   0
C6B   1    1.329249    0.629555    0.609169    11.00000    0.04205    0.14750 =
         0.05754   -0.04694   -0.00596    0.00929
C7B   1    1.392996    0.624423    0.549458    11.00000    0.03888    0.14801 =
         0.06170   -0.05408   -0.00364    0.00075
AFIX  43
H7B   2    1.399584    0.575600    0.536324    11.00000   -1.20000
AFIX   0
C8B   1    1.446297    0.688831    0.509438    11.00000    0.04224    0.13730 =
         0.06758   -0.04701    0.00179    0.00445
C9B   1    1.439165    0.759909    0.529773    11.00000    0.06784    0.13431 =
         0.06559   -0.04265   -0.00053    0.01326
AFIX  43
H9B   2    1.478219    0.803726    0.504624    11.00000   -1.20000
AFIX   0
N10B  4    1.374599    0.764192    0.586623    11.00000    0.07265    0.13615 =
         0.07300   -0.04888   -0.00197    0.01202
C11B  1    1.360669    0.842551    0.600365    11.00000    0.10726    0.13815 =
         0.10470   -0.05641    0.01440    0.01648
AFIX  23
H11C  2    1.425390    0.862534    0.600274    11.00000   -1.20000
H11D  2    1.331765    0.832910    0.653598    11.00000   -1.20000
AFIX   0
C12B  1    1.290466    0.908181    0.532083    11.00000    0.14062    0.16764 =
         0.12690   -0.06011    0.01087    0.04447
O13B  5    1.272374    0.894093    0.472921    11.00000    0.16860    0.20025 =
         0.13323   -0.05923   -0.01311    0.04086
N14B  4    1.248351    0.977609    0.540884    11.00000    0.25109    0.20504 =
         0.17434   -0.09594   -0.02389    0.09561
C15B  1    1.171318    1.044375    0.476971    11.00000    0.28250    0.25403 =
         0.20653   -0.11300   -0.04103    0.13313
AFIX  23
H15C  2    1.201651    1.096255    0.447886    11.00000   -1.20000
H15D  2    1.154830    1.021443    0.436604    11.00000   -1.20000
AFIX   0
C16B  1    1.082191    1.067947    0.509121    11.00000    0.28431    0.29559 =
         0.25095   -0.14881   -0.02918    0.12339
AFIX  23
H16C  2    1.042796    1.020450    0.527983    11.00000   -1.20000
H16D  2    1.041135    1.118787    0.467342    11.00000   -1.20000
AFIX   0
O17B  5    1.112927    1.087586    0.578445    11.00000    0.27507    0.22089 =
         0.22192   -0.10312   -0.00600    0.08452
C18B  1    1.186048    1.030488    0.638817    11.00000    0.28604    0.26259 =
         0.23587   -0.12920   -0.01788    0.10297
AFIX  23
H18C  2    1.158160    0.978325    0.671765    11.00000   -1.20000
H18D  2    1.202592    1.057803    0.675559    11.00000   -1.20000
AFIX   0
C19B  1    1.275311    1.006633    0.604976    11.00000    0.26821    0.26981 =
         0.20493   -0.14025   -0.03569    0.09883
AFIX  23
H19C  2    1.319825    0.959939    0.648151    11.00000   -1.20000
H19D  2    1.311091    1.056160    0.581182    11.00000   -1.20000
AFIX   0
C1C   1    1.273554    0.582068    0.085441    11.00000    0.05572    0.18402 =
         0.06475   -0.06925    0.01298   -0.03187
AFIX  23
H1CA  2    1.225314    0.621548    0.040530    11.00000   -1.20000
H1CB  2    1.330579    0.559797    0.060876    11.00000   -1.20000
AFIX   0
N2C   4    1.225898    0.510921    0.136733    11.00000    0.04628    0.17982 =
         0.06744   -0.07091    0.00971   -0.03004
AFIX  43
H2C   2    1.187168    0.517617    0.174048    11.00000   -1.20000
AFIX   0
C3C   1    1.552541    0.644550    0.332659    11.00000    0.03587    0.27085 =
         0.10555   -0.12667    0.02309   -0.04926
AFIX  23
H3CA  2    1.622128    0.618131    0.353412    11.00000   -1.20000
H3CB  2    1.553271    0.703844    0.292907    11.00000   -1.20000
AFIX   0
N4C   4    1.492576    0.646309    0.400297    11.00000    0.04590    0.22220 =
         0.10162   -0.10286    0.02004   -0.02963
AFIX  43
H4C   2    1.442061    0.617763    0.412886    11.00000   -1.20000
AFIX   0
C5C   1    1.177597    0.763728    0.053272    11.00000    0.06228    0.21936 =
         0.13435   -0.09589    0.02440   -0.03635
AFIX 137
H5CA  2    1.191372    0.763151   -0.000336    11.00000   -1.50000
H5CB  2    1.164735    0.823001    0.048744    11.00000   -1.50000
H5CC  2    1.118942    0.736391    0.073337    11.00000   -1.50000
AFIX   0
C6C   1    1.628771    0.457064    0.378284    11.00000    0.07650    0.28987 =
         0.12615   -0.11391   -0.00857   -0.03886
AFIX 137
H6CA  2    1.611640    0.399996    0.408423    11.00000   -1.50000
H6CB  2    1.633507    0.485716    0.415538    11.00000   -1.50000
H6CC  2    1.693007    0.451743    0.354053    11.00000   -1.50000
AFIX   0
C7C   1    1.310418    0.631430    0.129006    11.00000    0.04196    0.20384 =
         0.09443   -0.09805    0.02576   -0.03678
C8C   1    1.268884    0.714150    0.113463    11.00000    0.04894    0.20664 =
         0.11080   -0.10235    0.04291   -0.04296
C9C   1    1.309991    0.759230    0.152374    11.00000    0.07223    0.22581 =
         0.13054   -0.11675    0.03712   -0.04675
AFIX  43
H9C   2    1.284998    0.818282    0.136979    11.00000   -1.20000
AFIX   0
C10C  1    1.384730    0.720936    0.211628    11.00000    0.06779    0.22567 =
         0.12288   -0.12998    0.03897   -0.04381
AFIX  43
H10C  2    1.405185    0.751314    0.241552    11.00000   -1.20000
AFIX   0
C11C  1    1.431966    0.636834    0.228983    11.00000    0.04874    0.22221 =
         0.09764   -0.11664    0.03509   -0.04751
C12C  1    1.510835    0.594058    0.290423    11.00000    0.04197    0.24710 =
         0.09501   -0.11082    0.03649   -0.05353
C13C  1    1.548225    0.509484    0.311222    11.00000    0.04754    0.24921 =
         0.10004   -0.10923    0.01953   -0.04300
C14C  1    1.512104    0.467043    0.267136    11.00000    0.03518    0.23027 =
         0.10118   -0.10012    0.01259   -0.03163
AFIX  43
H14C  2    1.539496    0.408865    0.280095    11.00000   -1.20000
AFIX   0
C15C  1    1.438756    0.506357    0.206047    11.00000    0.04158    0.21026 =
         0.09581   -0.10326    0.01997   -0.03459
AFIX  43
H15E  2    1.419477    0.476293    0.175392    11.00000   -1.20000
AFIX   0
C16C  1    1.391926    0.589965    0.188187    11.00000    0.04241    0.21316 =
         0.09662   -0.11182    0.02694   -0.03236
SAME_1 0.02 0.04 C1C N2C C3C N4C C5C C6C C7C C8C C9C C10C C11C C12C C13C =
 C14C C15C C16C
C1D   1    1.232358    0.420266    0.701011    11.00000    0.05728    0.18311 =
         0.08681   -0.06435   -0.00281   -0.02547
AFIX  23
H1DA  2    1.174521    0.443649    0.723982    11.00000   -1.20000
H1DB  2    1.278836    0.380142    0.746949    11.00000   -1.20000
AFIX   0
N2D   4    1.282349    0.489780    0.650150    11.00000    0.04457    0.16973 =
         0.07568   -0.06992    0.01226   -0.01373
AFIX  43
H2D   2    1.320982    0.483111    0.612771    11.00000   -1.20000
AFIX   0
C3D   1    0.950315    0.362297    0.452472    11.00000    0.07733    0.28702 =
         0.11186   -0.12711    0.04688   -0.07610
AFIX  23
H3DA  2    0.943794    0.304088    0.491935    11.00000   -1.20000
H3DB  2    0.883017    0.391814    0.427494    11.00000   -1.20000
AFIX   0
N4D   4    1.015060    0.355495    0.388810    11.00000    0.05127    0.22762 =
         0.07961   -0.08874    0.02778   -0.05740
AFIX  43
H4D   2    1.063261    0.386577    0.374978    11.00000   -1.20000
AFIX   0
C5D   1    1.343069    0.252425    0.715540    11.00000    0.07403    0.24674 =
         0.14921   -0.11881   -0.00201    0.00180
AFIX 137
H5DA  2    1.330423    0.244776    0.771781    11.00000   -1.50000
H5DB  2    1.394287    0.289079    0.695545    11.00000   -1.50000
H5DC  2    1.366225    0.196561    0.713644    11.00000   -1.50000
AFIX   0
C6D   1    0.862454    0.542682    0.421735    11.00000    0.05524    0.27032 =
         0.09157   -0.07108    0.00695   -0.03764
AFIX 137
H6DA  2    0.804054    0.513599    0.436092    11.00000   -1.50000
H6DB  2    0.882261    0.546421    0.367834    11.00000   -1.50000
H6DC  2    0.845820    0.600428    0.420853    11.00000   -1.50000
AFIX   0
C7D   1    1.196868    0.372268    0.654981    11.00000    0.03976    0.19639 =
         0.08931   -0.08115    0.01592   -0.03144
C8D   1    1.245162    0.295029    0.661055    11.00000    0.06468    0.20388 =
         0.10889   -0.09174    0.01545   -0.02365
C9D   1    1.207110    0.251756    0.618011    11.00000    0.06668    0.20417 =
         0.11422   -0.09603    0.02477   -0.03283
AFIX  43
H9D   2    1.241649    0.197302    0.623807    11.00000   -1.20000
AFIX   0
C10D  1    1.122161    0.285581    0.568218    11.00000    0.05783    0.21585 =
         0.10755   -0.10188    0.03428   -0.04353
AFIX  43
H10D  2    1.095285    0.253192    0.543230    11.00000   -1.20000
AFIX   0
C11D  1    1.075268    0.368306    0.554461    11.00000    0.04698    0.22431 =
         0.09646   -0.10314    0.02717   -0.04238
C12D  1    0.989798    0.410600    0.497258    11.00000    0.04889    0.24639 =
         0.08391   -0.10112    0.01874   -0.04183
C13D  1    0.947521    0.492773    0.484002    11.00000    0.03045    0.24626 =
         0.08678   -0.09538    0.02064   -0.03885
C14D  1    0.982907    0.533606    0.528696    11.00000    0.04254    0.22511 =
         0.08605   -0.08647    0.01139   -0.01959
AFIX  43
H14D  2    0.952975    0.590451    0.519114    11.00000   -1.20000
AFIX   0
C15D  1    1.060274    0.493940    0.586590    11.00000    0.03666    0.20612 =
         0.07760   -0.08807    0.01896   -0.02262
AFIX  43
H15F  2    1.080862    0.522655    0.618098    11.00000   -1.20000
AFIX   0
C16D  1    1.108833    0.412368    0.599689    11.00000    0.03510    0.20497 =
         0.08077   -0.08834    0.02546   -0.03196

RESI GLA 2
SAME_4 0.02 0.04 O1J C2J C3J C4J C5J C6J C7J O8J O9J O10J O11J O12J O13J
O1E   5    1.293363    0.582945    0.419944    11.00000    0.04893    0.17871 =
         0.09920   -0.08898   -0.00973    0.00048
C2E   1    1.271530    0.497986    0.437403    11.00000    0.03584    0.17866 =
         0.08714   -0.07914   -0.00062   -0.01245
AFIX  13
H2E   2    1.215698    0.489140    0.475052    11.00000   -1.20000
AFIX   0
C3E   1    1.233262    0.493606    0.359931    11.00000    0.04277    0.17428 =
         0.08681   -0.07914    0.00219   -0.01611
AFIX  13
H3E   2    1.285898    0.504026    0.319372    11.00000   -1.20000
AFIX   0
C4E   1    1.140666    0.561374    0.325336    11.00000    0.03710    0.18388 =
         0.08050   -0.07977    0.00840   -0.00897
AFIX  13
H4E   2    1.087424    0.546720    0.365089    11.00000   -1.20000
AFIX   0
C5E   1    1.162377    0.648724    0.313286    11.00000    0.03711    0.18108 =
         0.08937   -0.08046    0.00689   -0.00954
AFIX  13
H5E   2    1.209659    0.667086    0.268922    11.00000   -1.20000
AFIX   0
C6E   1    1.208647    0.647887    0.391441    11.00000    0.05535    0.18494 =
         0.11437   -0.08874   -0.01563    0.00068
AFIX  13
H6E   2    1.158581    0.638893    0.434033    11.00000   -1.20000
AFIX   0
C7E   1    1.359289    0.431699    0.482178    11.00000    0.04439    0.17214 =
         0.09392   -0.07920    0.00531   -0.00908
O8E   5    1.375923    0.367789    0.465492    11.00000    0.07753    0.17256 =
         0.11213   -0.08316   -0.01013    0.00060
O9E   5    1.410010    0.444702    0.534777    11.00000    0.05382    0.16284 =
         0.10012   -0.07507   -0.00173   -0.01028
O10E  5    1.204426    0.413922    0.376322    11.00000    0.05515    0.18212 =
         0.08965   -0.07875   -0.00007   -0.02448
AFIX 147
H10E  2    1.249935    0.374764    0.404876    11.00000   -1.50000
AFIX   0
O11E  5    1.106395    0.559807    0.252159    11.00000    0.04791    0.18265 =
         0.08296   -0.07911   -0.00226   -0.01056
AFIX 147
H11E  2    1.048285    0.587412    0.239155    11.00000   -1.50000
AFIX   0
O12E  5    1.072411    0.708852    0.291019    11.00000    0.05728    0.21095 =
         0.11542   -0.09991   -0.01311    0.01747
AFIX 147
H12E  2    1.036766    0.698811    0.331244    11.00000   -1.50000
AFIX   0
O13E  5    1.245108    0.727284    0.373952    11.00000    0.07578    0.19279 =
         0.14899   -0.10662   -0.02288   -0.00483
AFIX 147
H13E  2    1.227928    0.745804    0.409835    11.00000   -1.50000
AFIX   0

RESI CAG 3
SAME_1 0.02 0.04 C1A O2A C3A O4A C5A C6A C7A C8A C9A N10A C11A C12A O13A =
 N14A C15A C16A O17A C18A C19A
C1F   1    0.798038    0.426739    0.631964    11.00000    0.02582    0.14203 =
         0.07372   -0.05613    0.00799   -0.02079
O2F   5    0.747782    0.414727    0.579735    11.00000    0.04791    0.17324 =
         0.09871   -0.07660   -0.00133   -0.02398
C3F   1    1.081915    0.300596    0.851731    11.00000    0.04096    0.13631 =
         0.08725   -0.04816   -0.00482   -0.00915
O4F   5    1.166218    0.261663    0.862965    11.00000    0.04802    0.15320 =
         0.12066   -0.06334   -0.01627   -0.00452
C5F   1    0.889252    0.279302    0.676193    11.00000    0.04694    0.14103 =
         0.08047   -0.06064    0.00841   -0.01171
AFIX  43
H5F   2    0.845367    0.271389    0.639533    11.00000   -1.20000
AFIX   0
C6F   1    0.878123    0.356625    0.685217    11.00000    0.03604    0.13925 =
         0.07980   -0.05762    0.00793   -0.01238
C7F   1    0.941068    0.365512    0.741430    11.00000    0.03745    0.13156 =
         0.06643   -0.04866    0.00700   -0.01565
AFIX  43
H7F   2    0.934778    0.418139    0.747994    11.00000   -1.20000
AFIX   0
C8F   1    1.012376    0.297936    0.787440    11.00000    0.04442    0.13236 =
         0.08325   -0.05007    0.00300   -0.01321
C9F   1    1.023762    0.224039    0.773447    11.00000    0.05296    0.13985 =
         0.10782   -0.06455   -0.00177    0.00136
AFIX  43
H9F   2    1.075633    0.178192    0.802208    11.00000   -1.20000
AFIX   0
N10F  4    0.961598    0.216579    0.719128    11.00000    0.05501    0.13222 =
         0.10840   -0.06773    0.00286   -0.00626
C11F  1    0.967173    0.134891    0.708482    11.00000    0.07769    0.14007 =
         0.14831   -0.08840   -0.00240    0.00079
AFIX  23
H11A  2    1.029743    0.096258    0.735416    11.00000   -1.20000
H11B  2    0.966335    0.145796    0.649871    11.00000   -1.20000
AFIX   0
C12F  1    0.877582    0.094024    0.746482    11.00000    0.08379    0.15053 =
         0.17812   -0.08563    0.00637   -0.00781
O13F  5    0.814288    0.128344    0.777928    11.00000    0.10596    0.16991 =
         0.20881   -0.09265    0.03556   -0.01958
N14F  4    0.870593    0.020064    0.741115    11.00000    0.09611    0.15637 =
         0.19188   -0.08724   -0.01337   -0.01021
C15F  1    0.781372   -0.026344    0.768267    11.00000    0.10780    0.17858 =
         0.21977   -0.09557   -0.00355   -0.01876
AFIX  23
H15A  2    0.802082   -0.079593    0.817165    11.00000   -1.20000
H15B  2    0.728856    0.010314    0.783504    11.00000   -1.20000
AFIX   0
C16F  1    0.739920   -0.047837    0.704450    11.00000    0.14568    0.17646 =
         0.22342   -0.09885   -0.01180   -0.03564
AFIX  23
H16A  2    0.686732   -0.082913    0.726256    11.00000   -1.20000
H16B  2    0.710240    0.005248    0.658284    11.00000   -1.20000
AFIX   0
O17F  5    0.819260   -0.095440    0.676379    11.00000    0.14943    0.18628 =
         0.19507   -0.08794   -0.01821   -0.03299
C18F  1    0.902576   -0.053250    0.647532    11.00000    0.15628    0.18780 =
         0.18562   -0.09081   -0.01101   -0.03771
AFIX  23
H18A  2    0.881449   -0.001227    0.597576    11.00000   -1.20000
H18B  2    0.954073   -0.091515    0.633317    11.00000   -1.20000
AFIX   0
C19F  1    0.945028   -0.029473    0.708238    11.00000    0.10788    0.15672 =
         0.16998   -0.08283   -0.00479   -0.01470
AFIX  23
H19A  2    0.997807    0.005186    0.683748    11.00000   -1.20000
H19B  2    0.976851   -0.082113    0.753887    11.00000   -1.20000
AFIX   0
SAME_1 0.02 0.04 C1A O2A C3A O4A C5A C6A C7A C8A C9A N10A C11A C12A O13A =
 N14A C15A C16A O17A C18A C19A
C1G   1    0.716126    0.545497    1.166651    11.00000    0.04576    0.29568 =
         0.07629   -0.10508    0.02668   -0.03450
O2G   5    0.766085    0.559520    1.216640    11.00000    0.06112    0.36649 =
         0.10674   -0.14283    0.01314   -0.05545
C3G   1    0.435280    0.676327    0.946072    11.00000    0.04860    0.14629 =
         0.08446   -0.06713    0.02021   -0.02274
O4G   5    0.353334    0.723971    0.928731    11.00000    0.05413    0.17510 =
         0.12091   -0.08389    0.01493   -0.00728
C5G   1    0.630750    0.694974    1.115667    11.00000    0.05110    0.27203 =
         0.12211   -0.13816    0.03161   -0.05354
AFIX  43
H5G   2    0.676138    0.702107    1.151816    11.00000   -1.20000
AFIX   0
C6G   1    0.637369    0.615871    1.112310    11.00000    0.04073    0.27007 =
         0.10746   -0.12501    0.02565   -0.04647
C7G   1    0.575171    0.607957    1.055489    11.00000    0.04154    0.21173 =
         0.08496   -0.09014    0.02911   -0.04348
AFIX  43
H7G   2    0.580066    0.555344    1.049033    11.00000   -1.20000
AFIX   0
C8G   1    0.504979    0.678457    1.007671    11.00000    0.03997    0.20895 =
         0.09334   -0.10011    0.02828   -0.03407
C9G   1    0.499967    0.755488    1.016774    11.00000    0.05505    0.22439 =
         0.11969   -0.12294    0.03300   -0.04158
AFIX  43
H9G   2    0.451766    0.803249    0.985115    11.00000   -1.20000
AFIX   0
N10G  4    0.563431    0.762224    1.070434    11.00000    0.05930    0.26699 =
         0.15265   -0.15502    0.02906   -0.04529
C11G  1    0.561882    0.845630    1.075982    11.00000    0.08124    0.26961 =
         0.18801   -0.17114    0.04988   -0.05881
AFIX  23
H11C  2    0.567889    0.836927    1.133948    11.00000   -1.20000
H11D  2    0.497299    0.882602    1.052126    11.00000   -1.20000
AFIX   0
C12G  1    0.645505    0.889455    1.032021    11.00000    0.08383    0.25799 =
         0.19397   -0.15844    0.04969   -0.04600
O13G  5    0.702435    0.854289    0.995034    11.00000    0.09255    0.26068 =
         0.16041   -0.13111    0.03057   -0.01864
N14G  4    0.648558    0.967900    1.027639    11.00000    0.11029    0.25726 =
         0.20965   -0.16144    0.06522   -0.05391
C15G  1    0.727713    1.020638    0.984816    11.00000    0.12523    0.27672 =
         0.21186   -0.14821    0.07459   -0.07555
AFIX  23
H15C  2    0.775578    0.985535    0.964164    11.00000   -1.20000
H15D  2    0.695017    1.070583    0.937007    11.00000   -1.20000
AFIX   0
C16G  1    0.783311    1.051531    1.032980    11.00000    0.14442    0.20222 =
         0.22678   -0.10549    0.03643   -0.04433
AFIX  23
H16C  2    0.827509    1.090284    0.998305    11.00000   -1.20000
H16D  2    0.825124    1.002957    1.076562    11.00000   -1.20000
AFIX   0
O17G  5    0.710959    1.097836    1.068810    11.00000    0.17013    0.15342 =
         0.22843   -0.06947    0.06669   -0.03801
C18G  1    0.634193    1.052311    1.110655    11.00000    0.17720    0.17412 =
         0.20590   -0.09763    0.06612   -0.05813
AFIX  23
H18C  2    0.587051    1.089833    1.129198    11.00000   -1.20000
H18D  2    0.664172    1.002038    1.159370    11.00000   -1.20000
AFIX   0
C19G  1    0.580696    1.024157    1.059402    11.00000    0.13531    0.23358 =
         0.21646   -0.15095    0.08805   -0.05546
AFIX  23
H19C  2    0.546580    1.074739    1.012856    11.00000   -1.20000
H19D  2    0.528981    0.992083    1.090726    11.00000   -1.20000
AFIX   0
SAME_1 0.02 0.04 C1C N2C C3C N4C C5C C6C C7C C8C C9C C10C C11C C12C C13C =
 C14C C15C C16C
C1H   1    0.710008    0.572404    0.591497    11.00000    0.05299    0.14223 =
         0.06358   -0.04752   -0.00071   -0.00035
AFIX  23
H1HA  2    0.660694    0.553002    0.564961    11.00000   -1.20000
H1HB  2    0.745067    0.612802    0.548284    11.00000   -1.20000
AFIX   0
N2H   4    0.781757    0.499082    0.642837    11.00000    0.03446    0.14557 =
         0.07045   -0.05553   -0.00003   -0.00110
AFIX  43
H2H   2    0.815592    0.503069    0.682641    11.00000   -1.20000
AFIX   0
C3H   1    0.402707    0.620251    0.845451    11.00000    0.04349    0.14104 =
         0.07838   -0.06106    0.00125   -0.00147
AFIX  23
H3HA  2    0.375345    0.679627    0.808280    11.00000   -1.20000
H3HB  2    0.345832    0.590657    0.869215    11.00000   -1.20000
AFIX   0
N4H   4    0.465018    0.622315    0.910820    11.00000    0.03529    0.14848 =
         0.07666   -0.06475    0.00587   -0.00811
AFIX  43
H4H   2    0.522424    0.587707    0.926934    11.00000   -1.20000
AFIX   0
C5H   1    0.756039    0.740637    0.583276    11.00000    0.07513    0.16589 =
         0.13760   -0.06055    0.03118   -0.02253
AFIX 137
H5HA  2    0.729331    0.766243    0.526556    11.00000   -1.50000
H5HB  2    0.816641    0.699571    0.588585    11.00000   -1.50000
H5HC  2    0.772025    0.785668    0.599505    11.00000   -1.50000
AFIX   0
C6H   1    0.376258    0.444248    0.867615    11.00000    0.06244    0.15118 =
         0.07567   -0.05367    0.00221   -0.01137
AFIX 137
H6HA  2    0.397029    0.437778    0.922390    11.00000   -1.50000
H6HB  2    0.379865    0.387607    0.866114    11.00000   -1.50000
H6HC  2    0.307552    0.474650    0.853723    11.00000   -1.50000
AFIX   0
C7H   1    0.656466    0.617644    0.641004    11.00000    0.04002    0.12904 =
         0.05488   -0.03613   -0.00754    0.00650
C8H   1    0.677626    0.694151    0.638579    11.00000    0.05817    0.14513 =
         0.08860   -0.05253    0.00704   -0.01053
C9H   1    0.624117    0.732704    0.686333    11.00000    0.05545    0.13515 =
         0.09961   -0.05083    0.00047   -0.00875
AFIX  43
H9H   2    0.638272    0.786056    0.683805    11.00000   -1.20000
AFIX   0
C10H  1    0.552562    0.695741    0.736119    11.00000    0.04641    0.12918 =
         0.09391   -0.06323    0.00361   -0.00301
AFIX  43
H10H  2    0.518523    0.723348    0.767725    11.00000   -1.20000
AFIX   0
C11H  1    0.529236    0.617818    0.740800    11.00000    0.03435    0.13203 =
         0.06975   -0.05427   -0.00312    0.00119
C12H  1    0.459985    0.574917    0.796838    11.00000    0.03578    0.13070 =
         0.06473   -0.05737   -0.00339    0.00161
C13H  1    0.444729    0.494776    0.806783    11.00000    0.02910    0.13493 =
         0.06071   -0.05174   -0.00436   -0.00307
C14H  1    0.494161    0.458338    0.755851    11.00000    0.03673    0.13085 =
         0.06320   -0.04871   -0.00980    0.00245
AFIX  43
H14H  2    0.480405    0.404664    0.758986    11.00000   -1.20000
AFIX   0
C15H  1    0.561207    0.497587    0.702109    11.00000    0.03982    0.12970 =
         0.06392   -0.05487   -0.00443    0.00630
AFIX  43
H15H  2    0.592995    0.470283    0.669420    11.00000   -1.20000
AFIX   0
C16H  1    0.583811    0.576194    0.694256    11.00000    0.03332    0.12520 =
         0.05822   -0.04314   -0.01026    0.00521
SAME_1 0.02 0.04 C1C N2C C3C N4C C5C C6C C7C C8C C9C C10C C11C C12C C13C =
 C14C C15C C16C
C1I   1    0.807064    0.399534    1.210287    11.00000    0.04675    0.29023 =
         0.07573   -0.06961    0.00361   -0.02026
AFIX  23
H1IA  2    0.775664    0.357763    1.255306    11.00000   -1.20000
H1IB  2    0.854559    0.422536    1.234769    11.00000   -1.20000
AFIX   0
N2I   4    0.729066    0.470264    1.160548    11.00000    0.04734    0.29001 =
         0.07907   -0.09692    0.00380   -0.01961
AFIX  43
H2I   2    0.690013    0.462463    1.125875    11.00000   -1.20000
AFIX   0
C3I   1    1.109185    0.357768    0.951906    11.00000    0.05125    0.17464 =
         0.08030   -0.05442    0.00062   -0.01779
AFIX  23
H3IA  2    1.164235    0.389593    0.927486    11.00000   -1.20000
H3IB  2    1.138996    0.299603    0.990337    11.00000   -1.20000
AFIX   0
N4I   4    1.048313    0.351517    0.887316    11.00000    0.04271    0.14407 =
         0.07594   -0.04994   -0.01248   -0.00116
AFIX  43
H4I   2    0.988578    0.382490    0.872553    11.00000   -1.20000
AFIX   0
C5I   1    0.776550    0.223450    1.229089    11.00000    0.12525    0.33693 =
         0.12539   -0.06148    0.02722   -0.10305
AFIX 137
H5IA  2    0.789403    0.219583    1.284380    11.00000   -1.50000
H5IB  2    0.783313    0.165726    1.229702    11.00000   -1.50000
H5IC  2    0.708749    0.253671    1.209086    11.00000   -1.50000
AFIX   0
C6I   1    1.114473    0.540238    0.916993    11.00000    0.06625    0.17537 =
         0.07926   -0.06020    0.02113   -0.01213
AFIX 137
H6IA  2    1.090809    0.601137    0.903215    11.00000   -1.50000
H6IB  2    1.107934    0.527871    0.868429    11.00000   -1.50000
H6IC  2    1.184669    0.526096    0.936876    11.00000   -1.50000
AFIX   0
C7I   1    0.864493    0.353375    1.162891    11.00000    0.04502    0.25680 =
         0.07064   -0.05332    0.00270   -0.02960
C8I   1    0.852763    0.273067    1.172305    11.00000    0.05400    0.25060 =
         0.07179   -0.03640   -0.01644   -0.03507
C9I   1    0.911571    0.229171    1.131472    11.00000    0.06926    0.24268 =
         0.09123   -0.04640   -0.01227   -0.04651
AFIX  43
H9I   2    0.907860    0.170758    1.143893    11.00000   -1.20000
AFIX   0
C10I  1    0.974125    0.270515    1.073874    11.00000    0.05537    0.20502 =
         0.09541   -0.04617   -0.01661   -0.03067
AFIX  43
H10I  2    1.011120    0.241434    1.044731    11.00000   -1.20000
AFIX   0
C11I  1    0.983786    0.356894    1.057627    11.00000    0.03309    0.19930 =
         0.07077   -0.04994   -0.00576   -0.01712
C12I  1    1.046681    0.403133    0.997900    11.00000    0.03755    0.16941 =
         0.06524   -0.05278   -0.00956   -0.01197
C13I  1    1.052470    0.486921    0.982819    11.00000    0.03719    0.17406 =
         0.06817   -0.05263   -0.00154   -0.01023
C14I  1    1.000712    0.526140    1.030408    11.00000    0.04230    0.19924 =
         0.07772   -0.07154    0.00700   -0.01501
AFIX  43
H14I  2    1.005804    0.583618    1.021112    11.00000   -1.20000
AFIX   0
C15I  1    0.943367    0.481631    1.089751    11.00000    0.02933    0.22754 =
         0.07376   -0.06467   -0.00057   -0.01112
AFIX  43
H15I  2    0.909921    0.508874    1.121879    11.00000   -1.20000
AFIX   0
C16I  1    0.931650    0.397485    1.105380    11.00000    0.02602    0.21911 =
         0.06851   -0.05666   -0.00520   -0.01417

RESI GLA 4
O1J   5    0.814921    0.398631    0.866192    11.00000    0.04633    0.12916 =
         0.08545   -0.04914    0.02023   -0.01560
C2J   1    0.767415    0.483503    0.857517    11.00000    0.03728    0.12967 =
         0.07040   -0.04414    0.00299   -0.00650
AFIX  13
H2J   2    0.707309    0.499750    0.819264    11.00000   -1.20000
AFIX   0
C3J   1    0.730795    0.479579    0.938624    11.00000    0.04130    0.15268 =
         0.07010   -0.05748    0.00761   -0.01769
AFIX  13
H3J   2    0.789465    0.463813    0.978198    11.00000   -1.20000
AFIX   0
C4J   1    0.661597    0.414472    0.972082    11.00000    0.04983    0.14688 =
         0.05974   -0.03468   -0.00092   -0.01523
AFIX  13
H4J   2    0.599238    0.434985    0.935767    11.00000   -1.20000
AFIX   0
C5J   1    0.708441    0.328839    0.972932    11.00000    0.03961    0.15125 =
         0.08183   -0.03677    0.00702   -0.02378
AFIX  13
H5J   2    0.767085    0.304085    1.013291    11.00000   -1.20000
AFIX   0
C6J   1    0.742230    0.341188    0.887807    11.00000    0.05762    0.13039 =
         0.08757   -0.03933    0.01664   -0.02667
AFIX  13
H6J   2    0.684178    0.363494    0.846866    11.00000   -1.20000
AFIX   0
C7J   1    0.835283    0.546630    0.818991    11.00000    0.03526    0.13111 =
         0.07890   -0.05384    0.00329   -0.00832
O8J   5    0.836412    0.603361    0.843841    11.00000    0.08120    0.13657 =
         0.09907   -0.06404    0.02490   -0.03006
O9J   5    0.890530    0.536799    0.764278    11.00000    0.05604    0.14506 =
         0.08557   -0.06176    0.02173   -0.02814
O10J  5    0.676842    0.559198    0.931555    11.00000    0.06277    0.14860 =
         0.08314   -0.05785    0.01747   -0.02362
AFIX 147
H10J  2    0.714494    0.596446    0.916359    11.00000   -1.50000
AFIX   0
O11J  5    0.635610    0.407507    1.051108    11.00000    0.05000    0.17103 =
         0.06783   -0.03328    0.01402   -0.03077
AFIX 147
H11J  2    0.597534    0.370879    1.069583    11.00000   -1.50000
AFIX   0
O12J  5    0.638808    0.271168    0.992255    11.00000    0.06132    0.14926 =
         0.10567   -0.02549    0.01322   -0.03432
AFIX 147
H12J  2    0.663902    0.224514    1.029527    11.00000   -1.50000
AFIX   0
O13J  5    0.794410    0.262235    0.889793    11.00000    0.09254    0.13704 =
         0.12285   -0.05734    0.03405   -0.05094
AFIX 147
H13J  2    0.757782    0.240840    0.867951    11.00000   -1.50000
AFIX   0

RESI CHL 6
PART 1
CL    3    1.014726    0.005860    0.305961   -81.00000    0.19984    0.27380 =
         0.31697   -0.08457    0.09347   -0.01491

PART 2
CL    3    0.978755    0.071038    0.319503    81.00000    0.19984    0.27380 =
         0.31697   -0.08457    0.09347   -0.01491

RESI CHL 7
PART 0
CL    3    1.193046    0.007460    0.828570    11.00000    0.17074    0.27361 =
         0.21603   -0.10856   -0.01989    0.01360

RESI HOH 11
O     5    0.741558    0.797127    1.196397    11.00000    0.27912    0.34374 =
         0.12966   -0.14383    0.07028   -0.18697
HA    2    0.805675    0.798398    1.189882    11.00000   -1.50000
HB    2    0.734997    0.780516    1.249122    11.00000   -1.50000

RESI HOH 12
O     5    0.926755    0.646118    1.185754    11.00000    0.06108    0.24048 =
         0.16862   -0.11922   -0.02364    0.00771
HA    2    0.868406    0.628767    1.190140    11.00000   -1.50000
HB    2    0.914843    0.701070    1.154330    11.00000   -1.50000

RESI HOH 13
O     5    0.913871    0.857657    0.981948    11.00000    0.12850    0.37467 =
         0.28956   -0.24029    0.04189   -0.04514
HA    2    0.945041    0.840622    0.946484    11.00000   -1.50000
HB    2    0.849981    0.860009    0.971480    11.00000   -1.50000

RESI HOH 14
O     5    1.012841    0.757118    0.916302    11.00000    0.11458    0.18934 =
         0.16019   -0.08406    0.01461   -0.02871
HA    2    0.966430    0.747503    0.888338    11.00000   -1.50000
HB    2    1.051441    0.786694    0.879833    11.00000   -1.50000

RESI HOH 15
O     5    1.180071    0.818257    0.831211    11.00000    0.10232    0.25339 =
         0.14097   -0.11290   -0.01278   -0.00359
HA    2    1.241060    0.789968    0.846296    11.00000   -1.50000
HB    2    1.183421    0.870717    0.826219    11.00000   -1.50000

RESI HOH 16
O     5    1.140948    0.790891    0.694508    11.00000    0.17187    0.22516 =
         0.16517   -0.11840    0.04718   -0.01668
HA    2    1.125283    0.742975    0.694827    11.00000   -1.50000
HB    2    1.164110    0.778270    0.744441    11.00000   -1.50000

RESI HOH 17
O     5    1.014051    0.659647    0.686197    11.00000    0.05428    0.16641 =
         0.12800   -0.07135    0.00759   -0.00968
HA    2    0.975536    0.619981    0.698996    11.00000   -1.50000
HB    2    1.073384    0.634296    0.680994    11.00000   -1.50000

RESI HOH 18
O     5    0.873140    0.756039    0.811544    11.00000    0.16728    0.13615 =
         0.16897   -0.06495    0.01039   -0.04687
HA    2    0.874896    0.793401    0.761207    11.00000   -1.50000
HB    2    0.881772    0.705679    0.808556    11.00000   -1.50000

RESI HOH 19
O     5    0.690422    0.761064    0.891325    11.00000    0.24997    0.23362 =
         0.17574   -0.15522    0.11729   -0.09889
HA    2    0.753177    0.748627    0.881704    11.00000   -1.50000
HB    2    0.692282    0.779657    0.930528    11.00000   -1.50000

RESI HOH 20
O     5    0.509447    0.852827    0.797624    11.00000    0.24118    0.22150 =
         0.25987   -0.13831    0.10187   -0.07488
HA    2    0.517549    0.894363    0.750922    11.00000   -1.50000
HB    2    0.563529    0.844675    0.828374    11.00000   -1.50000

RESI HOH 21
O     5    0.921129    0.831331    1.132300    11.00000    0.23281    0.25453 =
         0.16167   -0.05976    0.06331    0.03052
HA    2    0.937335    0.833679    1.083862    11.00000   -1.50000
HB    2    0.953368    0.867928    1.141106    11.00000   -1.50000

RESI HOH 22
O     5    0.988505    0.789314    0.523695    11.00000    0.17061    0.31615 =
         0.12641   -0.04696    0.02830   -0.08366
HA    2    0.945894    0.837453    0.505472    11.00000   -1.50000
HB    2    0.987214    0.769415    0.577077    11.00000   -1.50000

RESI HOH 23
PART 1
OA    5    0.870495    0.966914    0.446199   -81.00000    0.13065    0.36010 =
         0.19835   -0.16004    0.04946   -0.11588

PART 2
OB    5    0.835187    0.909231    0.476883    81.00000    0.14767    0.37577 =
         0.20788   -0.12006    0.05005   -0.07493

RESI HOH 24
PART 1
O     5    1.136946    0.825758    0.432964    10.75000    0.19716
HA    2    1.094601    0.799388    0.467656    10.75000   -1.50000
HB    2    1.177750    0.840423    0.461363    10.75000   -1.50000

PART 2
O     5    1.105634    0.880923    0.372057    10.25000    0.15219

RESI HOH 25
PART 0
O     5    0.413933    0.956098    0.876362    21.00000    0.27509    0.12012 =
         0.21381   -0.05213   -0.05507    0.01806
HA    2    0.367906    0.994421    0.841355    21.00000   -1.50000
HB    2    0.431768    0.917550    0.855944    21.00000   -1.50000

RESI HOH 26
PART 2
O     5    0.512815    0.963129    0.632484    10.50000    0.11837    0.26763 =
         0.24455   -0.14982   -0.06298    0.07101
HA    2    0.517854    1.017676    0.615881    10.50000   -1.50000
HB    2    0.553647    0.943424    0.603338    10.50000   -1.50000

RESI HOH 27
PART 0
O     5    0.929694    0.744412    0.395995    11.00000    0.08797    0.30253 =
         0.18859   -0.13936   -0.00872    0.01397
HA    2    0.865789    0.747211    0.385194    11.00000   -1.50000
HB    2    0.934125    0.742292    0.445824    11.00000   -1.50000

RESI HOH 28
O     5    0.737966    0.808664    0.343398    11.00000    0.09804    0.24443 =
         0.09946   -0.07908    0.02097   -0.05005
HA    2    0.745605    0.858077    0.344504    11.00000   -1.50000
HB    2    0.702643    0.784671    0.385294    11.00000   -1.50000

RESI HOH 29
PART 1
O     5    0.687818    0.959939    0.374270    10.50000    0.12139    0.31856 =
         0.24059   -0.11905    0.03191   -0.01877

PART 2
O     5    0.635403    1.064128    0.365185    10.50000    0.21922    0.32015 =
         0.26799   -0.09121    0.06320   -0.05713

RESI HOH 30
PART 1
O     5    0.803089    0.149866    0.451639    21.00000    0.12474    0.33235 =
         0.12285   -0.02379    0.02372   -0.12707

PART 2
O     5    0.853843    0.185615    0.512835   -21.00000    0.10017    0.19663 =
         0.11773   -0.05747    0.03100   -0.07656

RESI HOH 31
O     5    0.610420    0.221203    1.386517    31.00000    0.15503    0.25058 =
         0.13287   -0.10375   -0.02534    0.00025

PART 1
O     5    0.534153    0.282608    1.405073   -31.00000    0.15268    0.21081 =
         0.15808   -0.09632   -0.02478    0.04467

RESI HOH 32
PART 2
O     5    0.524118    0.175456    1.273707    10.50000    0.20904    0.41665 =
         0.14004   -0.13891   -0.00393   -0.17152

PART 1
O     5    0.482327    0.238291    1.284734    10.50000    0.26068    0.26738 =
         0.16326   -0.14928    0.07741   -0.12048

RESI HOH 33
PART 0
O     5    0.483821    0.322924    1.116085    11.00000    0.06223    0.28397 =
         0.11045   -0.07370    0.03301   -0.04793
HA    2    0.419711    0.339411    1.101941    11.00000   -1.50000
HB    2    0.487156    0.286115    1.167120    11.00000   -1.50000

RESI HOH 34
O     5    0.369859    0.197266    1.094095    11.00000    0.12010    0.15899 =
         0.14159   -0.06656    0.02930   -0.03438
HA    2    0.370086    0.181354    1.052986    11.00000   -1.50000
HB    2    0.427895    0.213981    1.094811    11.00000   -1.50000

RESI HOH 35
O     5    0.345385    0.178770    0.947887    11.00000    0.06698    0.20190 =
         0.13706   -0.06581   -0.01011   -0.01013
HA    2    0.287932    0.183679    0.922595    11.00000   -1.50000
HB    2    0.381306    0.210486    0.910368    11.00000   -1.50000

RESI HOH 36
O     5    0.514345    0.236860    0.881783    11.00000    0.08050    0.20839 =
         0.13858   -0.03446   -0.00463   -0.02102
HA    2    0.566401    0.224121    0.856831    11.00000   -1.50000
HB    2    0.533473    0.269237    0.904880    11.00000   -1.50000

RESI HOH 37
O     5    0.658637    0.254018    0.768976    11.00000    0.15660    0.18301 =
         0.17292   -0.09157    0.02515    0.00999
HA    2    0.614878    0.268365    0.727809    11.00000   -1.50000
HB    2    0.688275    0.201962    0.777446    11.00000   -1.50000

RESI HOH 38
O     5    0.577966    0.337413    0.609333    11.00000    0.07012    0.14951 =
         0.16150   -0.06907   -0.04014    0.00277
HA    2    0.526680    0.370563    0.576768    11.00000   -1.50000
HB    2    0.630504    0.360465    0.588001    11.00000   -1.50000

RESI HOH 40
PART 1
O     5    0.592163    0.152849    0.650726    10.50000    0.17563

PART 2
O     5    0.540600    0.107685    0.637586    10.50000    0.23968

RESI HOH 41
PART 1
O     5    0.769786    0.190387    0.585284    21.00000    0.22239    0.21683 =
         0.18385   -0.09680   -0.03244   -0.09103

PART 2
O     5    0.658746    0.215487    0.548954   -21.00000    0.15004    0.19697 =
         0.25203   -0.09400    0.05405   -0.03107

RESI HOH 42
O     5    0.969865    0.145017    0.954428    51.00000    0.21033    0.16248 =
         0.23120   -0.08781   -0.08966   -0.00272
HA    2    0.922418    0.175793    0.916619    51.00000   -1.50000
HB    2    0.978412    0.093760    0.953432    51.00000   -1.50000

RESI HOH 43
O     5    0.993591    0.008322    0.911606    61.00000    0.14916    0.17383 =
         0.27275   -0.12431    0.07242   -0.01716
HA    2    0.978655   -0.039551    0.948297    61.00000   -1.50000
HB    2    1.056970   -0.003476    0.903256    61.00000   -1.50000

RESI HOH 44
PART 1
O     5    1.124268    0.035682    1.069728    71.00000    0.20634    0.21016 =
         0.21870   -0.07448    0.00141   -0.03557

PART 2
OA    5    1.151423   -0.047597    1.056564   -71.00000    0.17726    0.20258 =
         0.25018   -0.08772   -0.03541   -0.04294

OB    5    1.139713    0.111999    1.039774   -71.00000    0.21193    0.17023 =
         0.14388   -0.09667   -0.02247    0.01444
RESI HOH 45
PART 0
O     5    1.057066   -0.105258    1.190149    11.00000    0.12176    0.34480 =
         0.19357   -0.08536    0.01884   -0.07778
HA    2    1.101872   -0.082829    1.155923    11.00000   -1.50000
HB    2    1.086100   -0.157355    1.221318    11.00000   -1.50000

RESI HOH 46
O     5    1.296908    0.009437    0.990813    91.00000    0.20019
HA    2    1.323297    0.047065    1.002863    91.00000   -1.50000
HB    2    1.342030   -0.009645    0.963989    91.00000   -1.50000

RESI HOH 47
PART 1
O     5    1.476059    0.207832    0.499923    41.00000    0.15078    0.26765 =
         0.24082   -0.16426    0.01532   -0.01053

PART 2
O     5    1.396556    0.191885    0.530066   -41.00000    0.18643    0.30787 =
         0.23047   -0.17077    0.07877   -0.01051

RESI HOH 48
PART 1
O     5    1.429796    0.097284    0.444629    10.50000    0.23497    0.16639 =
         0.25821   -0.07641   -0.14068    0.02014
HA    2    1.394922    0.118110    0.397714    10.50000   -1.50000
HB    2    1.460688    0.138812    0.444425    10.50000   -1.50000

RESI HOH 49
O     5    0.547838    1.084260    0.815823    10.50000    0.16503

PART 2
O     5    0.523129    1.038223    0.800285    10.50000    0.22366

RESI HOH 50
PART 0
O     5    0.553804    0.935616    0.496042    11.00000    0.18723    0.13395 =
         0.11044    0.00334    0.03104    0.01183
HA    2    0.595985    0.961797    0.461040    11.00000   -1.50000
HB    2    0.495973    0.969677    0.480451    11.00000   -1.50000

RESI HOH 51
PART 2
O     5    0.780589    0.964112    0.312270    10.50000    0.17542    0.34425 =
         0.22261   -0.09236    0.01486   -0.07008
HKLF 4


REM  cu_vl_cz_np8_g19_h2o_0m_a.res in P1
REM wR2 = 0.3034, GooF = S = 1.029, Restrained GooF = 0.964 for all data
REM R1 = 0.0953 for 8895 Fo > 4sig(Fo) and 0.1466 for all 15011 data
REM 2149 parameters refined using 3260 restraints

END

WGHT      0.2000      0.0000

REM Highest difference peak  0.345,  deepest hole -0.233,  1-sigma level  0.061
Q1    1   1.3237  0.2457  0.3812  11.00000  0.05    0.35
Q2    1   0.7462  1.0304  0.4782  11.00000  0.05    0.32
Q3    1   0.9207  0.7655  1.0535  11.00000  0.05    0.31
Q4    1   1.4011  0.0174  0.9322  11.00000  0.05    0.30
Q5    1   0.9707 -0.0170  1.2017  11.00000  0.05    0.29
Q6    1   1.2418  0.0995  0.3280  11.00000  0.05    0.28
Q7    1   0.8733  1.0357  1.1614  11.00000  0.05    0.28
Q8    1   1.3707  0.0602  0.9017  11.00000  0.05    0.28
Q9    1   0.6101  0.9571  1.1220  11.00000  0.05    0.28
Q10   1   1.1869  0.7936  0.4756  11.00000  0.05    0.28
Q11   1   0.6412  1.0925  1.0140  11.00000  0.05    0.28
Q12   1   1.1706  0.2425  0.2228  11.00000  0.05    0.28
Q13   1   0.6619 -0.0555  0.6384  11.00000  0.05    0.27
Q14   1   0.5917  0.2132  0.7505  11.00000  0.05    0.26
Q15   1   0.5808  1.0221  0.5410  11.00000  0.05    0.26
Q16   1   0.8477  0.9235  0.5340  11.00000  0.05    0.25
Q17   1   1.3654 -0.0957  0.9986  11.00000  0.05    0.25
Q18   1   1.1857  0.7478  0.4227  11.00000  0.05    0.25
Q19   1   1.0091  0.8607  1.1420  11.00000  0.05    0.25
Q20   1   0.7732 -0.0002  0.8181  11.00000  0.05    0.23
Q21   1   0.9109  0.0957  0.8355  11.00000  0.05    0.23
Q22   1   1.1937  0.8530  0.4946  11.00000  0.05    0.22
Q23   1   1.3403 -0.0931  0.2404  11.00000  0.05    0.22
Q24   1   1.2359  0.8624  0.5619  11.00000  0.05    0.22
Q25   1   0.4531  0.5468  0.8176  11.00000  0.05    0.22
Q26   1   1.3472 -0.0426  0.9780  11.00000  0.05    0.22
Q27   1   0.8559  0.0759  0.4275  11.00000  0.05    0.22
Q28   1   1.3170  0.6099  0.6225  11.00000  0.05    0.22
Q29   1   1.2956  0.0358  0.1623  11.00000  0.05    0.22
Q30   1   0.6243  0.8460  0.9828  11.00000  0.05    0.21
Q31   1   0.7182  0.9927  0.3147  11.00000  0.05    0.21
Q32   1   1.1912  0.6869  0.4368  11.00000  0.05    0.21
Q33   1   1.3344  0.7466  0.5827  11.00000  0.05    0.21
Q34   1   1.2241  0.9578  0.6272  11.00000  0.05    0.21
Q35   1   1.2793  0.5819  0.6680  11.00000  0.05    0.21
Q36   1   0.6674  1.0784  0.2643  11.00000  0.05    0.21
Q37   1   1.2789  1.0994  0.5168  11.00000  0.05    0.20
Q38   1   0.7181  1.0419  0.9781  11.00000  0.05    0.20
Q39   1   0.5983  0.1540  1.3821  11.00000  0.05    0.20
Q40   1   1.5290  0.5389  0.3224  11.00000  0.05    0.20
Q41   1   0.7052  1.0221  0.3013  11.00000  0.05    0.20
Q42   1   0.8543  0.3063  1.1807  11.00000  0.05    0.20
Q43   1   1.4206 -0.0939  0.3121  11.00000  0.05    0.19
Q44   1   1.2511  0.1212  0.9979  11.00000  0.05    0.19
Q45   1   1.2727  0.1369  0.2220  11.00000  0.05    0.19
Q46   1   0.7743  0.2798  0.8765  11.00000  0.05    0.19
Q47   1   0.9601  0.0119  0.7568  11.00000  0.05    0.19
Q48   1   1.4966  0.7031  0.4759  11.00000  0.05    0.19
Q49   1   0.4080  0.9022  0.7420  11.00000  0.05    0.19
Q50   1   0.9749  0.4412  0.4816  11.00000  0.05    0.19
Q51   1   0.4596  0.4649  0.7846  11.00000  0.05    0.19
Q52   1   0.6657  0.9995  1.0196  11.00000  0.05    0.19
Q53   1   0.7421  0.3834  0.9341  11.00000  0.05    0.19
Q54   1   1.1124 -0.0375  0.8622  11.00000  0.05    0.19
Q55   1   0.8737  0.2285  1.1749  11.00000  0.05    0.19
Q56   1   1.1120  0.3143  0.2953  11.00000  0.05    0.19
Q57   1   0.9178  0.0455  0.6643  11.00000  0.05    0.18
Q58   1   0.4609  0.8841  0.6976  11.00000  0.05    0.18
Q59   1   1.2659  0.9047  0.8429  11.00000  0.05    0.18
Q60   1   1.5230  0.2546  0.5225  11.00000  0.05    0.18
Q61   1   0.7614  0.5050  1.2451  11.00000  0.05    0.18
Q62   1   0.9100  0.2853  1.1000  11.00000  0.05    0.18
Q63   1   0.7403  0.5940  0.9142  11.00000  0.05    0.18
Q64   1   1.3208  0.9821  0.5783  11.00000  0.05    0.18
Q65   1   0.9612 -0.1976  0.6751  11.00000  0.05    0.18
Q66   1   0.5077  0.5201  0.7562  11.00000  0.05    0.18
Q67   1   1.4378  0.1121  0.5757  11.00000  0.05    0.18
Q68   1   0.7642  1.0046  0.3982  11.00000  0.05    0.17
;
_shelx_res_checksum                33643
_shelx_hkl_file
;
  -1   0   0    4.85    0.50
   1   0   0    4.84    0.50
   1   0   0    4.72    0.50
   1   0   0    5.17    0.50
  -2   0   0    0.08    0.12
  -2   0   0    0.31    0.08
   2   0   0    0.16    0.07
   2   0   0    0.36    0.09
  -3   0   0    5.99    0.62
   3   0   0    5.83    0.63
   3   0   0    5.95    0.62
  -4   0   0   15.52    1.55
  -4   0   0   15.39    1.57
   4   0   0   14.51    1.55
   4   0   0   15.48    1.55
  -5   0   0   11.41    1.13
   5   0   0    9.96    1.09
   5   0   0   10.41    1.08
  -6   0   0    0.54    0.15
  -6   0   0    0.74    0.14
  -6   0   0    0.26    0.22
   6   0   0    0.72    0.15
   6   0   0    0.55    0.13
   6   0   0    0.48    0.11
  -7   0   0    2.63    0.37
  -7   0   0    2.30    0.29
  -7   0   0    2.96    0.30
   7   0   0    2.12    0.27
   7   0   0    2.24    0.28
   7   0   0    2.15    0.29
  -8   0   0    0.35    0.14
  -8   0   0    0.16    0.15
  -8   0   0    0.16    0.14
  -8   0   0    0.45    0.29
   8   0   0    0.36    0.14
   8   0   0    0.31    0.16
  -9   0   0    3.26    0.35
  -9   0   0    2.68    0.35
  -9   0   0    2.75    0.45
  -9   0   0    2.55    0.35
 -10   0   0   -0.62    0.66
 -10   0   0    0.68    0.25
 -10   0   0    0.20    0.34
 -10   0   0    0.50    0.20
 -10   0   0    0.83    0.24
  10   0   0    0.28    0.36
  10   0   0    0.66    0.24
  10   0   0    0.80    0.32
 -11   0   0    3.00    0.36
 -11   0   0    2.56    0.36
 -11   0   0    2.22    0.33
  11   0   0    1.28    0.54
  11   0   0    3.03    0.42
  11   0   0    2.48    0.49
  11   0   0    2.46    0.45
 -12   0   0    0.24    0.22
 -12   0   0    0.29    0.19
 -12   0   0   -0.05    0.22
 -12   0   0   -0.51    0.67
  12   0   0    0.13    0.34
  12   0   0   -0.82    0.53
 -13   0   0    1.07    0.67
 -13   0   0    0.72    0.21
 -13   0   0    0.57    0.26
  13   0   0    0.77    0.36
  13   0   0    1.04    0.27
  13   0   0    2.58    0.62
  13  -1   0    0.85    0.26
  13  -1   0    0.78    0.37
  13  -1   0    1.23    0.59
 -13   1   0    1.57    0.27
 -13   1   0    0.07    0.62
 -13   1   0    0.97    0.22
  12  -1   0    0.73    0.54
  12  -1   0    1.61    0.39
  12  -1   0    0.29    0.29
 -12   1   0    1.00    0.25
 -12   1   0    0.76    0.24
 -12   1   0    0.23    0.70
  11  -1   0    0.62    0.34
  11  -1   0    0.69    0.39
  11  -1   0    0.79    0.49
  11  -1   0    0.88    0.27
 -11   1   0    1.16    0.22
 -11   1   0   -0.37    0.65
 -11   1   0    0.84    0.21
 -11   1   0    0.77    0.24
  10  -1   0    1.11    0.53
  10  -1   0    1.69    0.32
  10  -1   0    0.85    0.33
 -10   1   0    1.43    0.24
 -10   1   0    1.66    0.25
 -10   1   0    1.27    0.25
 -10   1   0    1.13    0.40
 -10   1   0    0.75    0.62
  -9   1   0    0.65    0.19
  -9   1   0    1.14    0.19
  -9   1   0    0.75    0.31
  -9   1   0    0.62    0.19
   8  -1   0    3.58    0.40
   8  -1   0    3.07    0.38
  -8   1   0    3.63    0.41
  -8   1   0    3.62    0.40
  -8   1   0    3.61    0.42
  -8   1   0    3.23    0.50
   7  -1   0   14.29    1.52
   7  -1   0   15.00    1.52
  -7   1   0   15.29    1.53
  -7   1   0   15.34    1.53
  -7   1   0   14.39    1.58
   6  -1   0    4.27    0.45
   6  -1   0    3.70    0.45
  -6   1   0    4.26    0.45
   5  -1   0   30.75    3.09
   5  -1   0   29.59    3.10
  -5   1   0   31.39    3.09
  -5   1   0   30.54    3.12
   4  -1   0    0.77    0.15
   4  -1   0    0.81    0.14
  -4   1   0    1.08    0.15
   3  -1   0    5.45    0.54
   3  -1   0    4.85    0.55
  -3   1   0    5.15    0.54
   2  -1   0    1.82    0.20
   2  -1   0    1.98    0.20
  -2   1   0    1.33    0.23
   1  -1   0  129.02   13.24
   1  -1   0  132.46   13.24
  -1   1   0  125.03   13.24
  -1   1   0  139.24   13.24
   0  -1   0   98.45    8.74
   0  -1   0   81.94    8.74
   0   1   0   79.99    8.74
  -1  -1   0  102.43   10.10
   1   1   0  100.33   10.10
   1   1   0  100.14   10.10
   1   1   0   98.26   10.10
  -2  -1   0    6.23    0.66
   2   1   0    6.15    0.66
   2   1   0    6.54    0.65
   2   1   0    6.64    0.66
  -3  -1   0    4.71    0.47
   3   1   0    4.49    0.48
   3   1   0    4.55    0.48
   3   1   0    4.32    0.47
  -4  -1   0   12.18    1.23
   4   1   0   10.97    1.23
   4   1   0   11.73    1.24
   4   1   0   11.82    1.23
   4   1   0   13.09    1.22
  -5  -1   0    0.32    0.13
  -5  -1   0    0.21    0.18
   5   1   0    0.10    0.12
   5   1   0    0.12    0.07
   5   1   0    0.28    0.11
  -6  -1   0   25.35    2.31
  -6  -1   0   22.86    2.30
   6   1   0   22.19    2.29
   6   1   0   20.68    2.31
   6   1   0   22.47    2.30
  -7  -1   0    5.45    0.74
  -7  -1   0    7.04    0.70
  -7  -1   0    6.61    0.70
   7   1   0    7.40    0.71
   7   1   0    6.22    0.69
  -8  -1   0    2.53    0.33
  -8  -1   0    2.92    0.39
  -8  -1   0    3.29    0.42
   8   1   0    2.20    0.33
   8   1   0    2.82    0.35
  -9  -1   0    0.24    0.26
  -9  -1   0    0.53    0.17
  -9  -1   0    0.24    0.17
  -9  -1   0    0.46    0.17
   9   1   0    1.02    0.19
 -10  -1   0   -0.04    0.35
 -10  -1   0    0.14    0.16
 -10  -1   0    0.36    0.18
 -10  -1   0    0.41    0.16
  10   1   0    0.07    0.57
  10   1   0    0.07    0.29
  10   1   0   -0.11    0.29
 -11  -1   0    3.33    0.40
 -11  -1   0    2.94    0.40
 -11  -1   0    3.10    0.39
  11   1   0    2.65    0.49
  11   1   0    3.54    0.59
 -12  -1   0   -0.16    0.20
 -12  -1   0   -0.80    0.70
 -12  -1   0    0.18    0.21
 -12  -1   0    0.47    0.19
  12   1   0    1.01    0.41
 -13  -1   0    0.36    0.19
 -13  -1   0    0.09    0.64
 -13  -1   0    0.16    0.22
  13   1   0   -0.03    0.60
  13   1   0    0.36    0.25
  13   1   0    0.66    0.34
  13  -2   0    1.08    0.51
 -13   2   0    1.24    0.23
 -13   2   0    1.26    0.27
  12  -2   0    1.82    0.59
  12  -2   0    2.22    0.35
  12  -2   0    1.92    0.43
 -12   2   0    0.03    0.68
 -12   2   0    1.31    0.29
 -12   2   0    1.51    0.26
  11  -2   0    2.80    0.39
  11  -2   0    2.72    0.50
  11  -2   0    2.25    0.44
 -11   2   0    1.14    0.73
 -11   2   0    2.36    0.33
 -11   2   0    2.07    0.31
 -11   2   0    2.11    0.34
  10  -2   0    0.01    0.24
  10  -2   0    0.39    0.38
 -10   2   0    0.36    0.17
 -10   2   0    0.11    0.16
 -10   2   0    0.06    0.26
  -9   2   0    2.61    0.32
  -9   2   0    1.46    0.41
  -9   2   0    2.01    0.31
  -9   2   0    3.17    0.33
   8  -2   0    1.53    0.24
   8  -2   0    1.52    0.23
  -8   2   0    1.90    0.25
  -8   2   0    1.48    0.34
  -8   2   0    2.17    0.26
  -8   2   0    2.38    0.34
   7  -2   0   12.59    1.33
  -7   2   0   12.85    1.32
  -7   2   0   12.82    1.33
  -7   2   0   12.88    1.38
   6  -2   0   22.80    2.51
  -6   2   0   25.64    2.55
  -6   2   0   23.09    2.51
  -6   2   0   28.33    2.54
   5  -2   0   19.71    1.94
  -5   2   0   18.48    1.94
   4  -2   0   29.43    2.96
  -4   2   0   28.34    2.98
  -4   2   0   29.91    2.96
   3  -2   0    7.16    0.77
  -3   2   0    7.79    0.81
  -3   2   0    7.39    0.77
   2  -2   0   66.61    6.95
  -2   2   0   65.56    6.95
  -2   2   0   74.73    6.96
   1  -2   0   78.73    7.51
   1  -2   0   74.12    7.50
  -1   2   0   70.43    7.50
   0  -2   0   24.15    2.37
   0  -2   0   21.76    2.37
   0   2   0   25.93    2.37
   0   2   0   22.04    2.37
  -1  -2   0   61.06    6.15
   1   2   0   60.92    6.15
   1   2   0   61.04    6.15
  -2  -2   0   31.31    3.06
   2   2   0   29.88    3.06
   2   2   0   30.22    3.06
   2   2   0   29.81    3.06
  -3  -2   0    4.53    0.43
   3   2   0    3.72    0.43
   3   2   0    3.68    0.43
   3   2   0    3.94    0.42
  -4  -2   0    5.51    0.57
   4   2   0    5.31    0.58
   4   2   0    5.03    0.57
   4   2   0    5.71    0.57
  -5  -2   0    6.21    0.73
   5   2   0    7.00    0.71
   5   2   0    6.73    0.70
   5   2   0    6.54    0.70
  -6  -2   0    4.51    0.60
  -6  -2   0    5.67    0.56
  -6  -2   0    4.51    0.56
   6   2   0    5.53    0.57
   6   2   0    5.47    0.56
  -7  -2   0    8.37    0.86
  -7  -2   0    9.11    0.86
  -7  -2   0    7.47    0.90
   7   2   0    7.92    0.85
   7   2   0    7.76    0.86
  -8  -2   0    0.43    0.15
  -8  -2   0    1.02    0.17
  -8  -2   0    1.02    0.26
  -8  -2   0    0.34    0.23
   8   2   0    0.47    0.14
   8   2   0    0.30    0.16
  -9  -2   0    0.20    0.26
  -9  -2   0    0.49    0.16
  -9  -2   0    0.19    0.16
  -9  -2   0    0.32    0.16
 -10  -2   0    0.09    0.16
 -10  -2   0    0.10    0.16
 -10  -2   0    0.09    0.17
  10   2   0    0.02    0.29
  10   2   0    0.01    0.16
 -11  -2   0    0.10    0.17
 -11  -2   0    0.20    0.18
 -11  -2   0    0.15    0.20
 -11  -2   0   -0.01    0.64
  11   2   0    0.11    0.23
  11   2   0    0.25    0.46
  11   2   0   -0.01    0.32
 -12  -2   0   -0.51    1.18
 -12  -2   0    2.50    0.38
 -12  -2   0    2.90    0.36
 -12  -2   0    2.80    0.38
  12   2   0    2.77    0.68
  12   2   0    1.95    1.05
 -13  -2   0    0.27    0.19
 -13  -2   0    0.19    0.22
 -13  -2   0    0.62    0.67
  13   2   0    0.17    0.66
  13   2   0    0.03    0.32
  13   2   0    0.08    0.24
  12  -3   0    0.38    0.40
  12  -3   0   -1.10    0.50
  12  -3   0    0.31    0.25
 -12   3   0    0.38    0.23
 -12   3   0    0.49    0.18
 -12   3   0   -0.89    0.62
  11  -3   0    1.34    0.32
  11  -3   0    1.15    0.44
  11  -3   0   -0.27    0.35
 -11   3   0    0.65    0.20
 -11   3   0    0.58    0.23
 -11   3   0    1.04    0.23
 -11   3   0    0.10    0.85
  10  -3   0    1.34    0.41
  10  -3   0    0.95    0.27
  10  -3   0    0.05    0.30
 -10   3   0    0.88    0.21
 -10   3   0    1.35    0.22
 -10   3   0    1.08    0.23
 -10   3   0    0.17    0.64
   9  -3   0    0.15    0.28
   9  -3   0   -0.02    0.39
   9  -3   0    0.20    0.16
  -9   3   0    0.46    0.17
  -9   3   0    0.23    0.18
  -9   3   0    0.20    0.18
  -9   3   0    0.30    0.43
   8  -3   0    0.37    0.16
   8  -3   0    0.32    0.13
  -8   3   0    0.10    0.16
  -8   3   0    0.19    0.15
  -8   3   0    0.36    0.17
  -8   3   0    0.11    0.28
   7  -3   0    3.25    0.40
  -7   3   0    3.79    0.44
  -7   3   0    3.32    0.48
  -7   3   0    3.49    0.41
  -7   3   0    4.10    0.42
  -6   3   0   16.42    1.51
  -6   3   0   13.06    1.49
  -6   3   0   14.54    1.55
   5  -3   0    0.56    0.14
  -5   3   0    0.96    0.23
  -5   3   0    0.48    0.14
   4  -3   0    0.04    0.11
  -4   3   0    0.12    0.12
  -4   3   0    0.24    0.19
   3  -3   0   10.68    1.11
  -3   3   0   11.03    1.11
   2  -3   0   44.46    4.40
  -2   3   0   41.10    4.41
  -2   3   0   45.25    4.40
   1  -3   0    0.18    0.11
  -1   3   0    0.20    0.10
  -1   3   0   -0.10    0.15
   0  -3   0   33.91    3.62
   0  -3   0   37.89    3.63
   0   3   0   31.75    3.62
   0   3   0   39.94    3.63
  -1  -3   0   28.67    3.05
  -1  -3   0   30.28    3.06
   1   3   0   31.24    3.05
   1   3   0   30.58    3.05
  -2  -3   0    6.29    0.63
   2   3   0    5.65    0.62
   2   3   0    5.87    0.63
  -3  -3   0    1.49    0.19
   3   3   0    1.50    0.20
   3   3   0    1.37    0.19
   3   3   0    1.16    0.20
  -4  -3   0    4.77    0.51
   4   3   0    4.97    0.51
   4   3   0    4.49    0.52
   4   3   0    4.76    0.52
  -5  -3   0   35.16    3.78
   5   3   0   38.78    3.78
   5   3   0   37.46    3.78
   5   3   0   37.94    3.77
   6   3   0    1.31    0.20
   6   3   0    1.45    0.22
   6   3   0    1.37    0.23
  -7  -3   0    1.71    0.23
  -7  -3   0    1.56    0.23
  -7  -3   0    1.33    0.30
   7   3   0    1.62    0.25
   7   3   0    1.70    0.22
  -8  -3   0    2.61    0.30
  -8  -3   0    1.71    0.36
  -8  -3   0    1.90    0.29
  -8  -3   0    2.24    0.30
   8   3   0    2.77    0.31
   8   3   0    2.65    0.39
  -9  -3   0    2.70    0.37
  -9  -3   0    3.27    0.37
  -9  -3   0    2.59    0.45
  -9  -3   0    2.76    0.36
   9   3   0    3.53    0.38
 -10  -3   0    0.10    0.17
 -10  -3   0    0.23    0.17
 -10  -3   0    0.26    0.18
 -10  -3   0    0.23    0.51
  10   3   0   -0.06    0.16
  10   3   0   -0.09    0.23
  10   3   0    0.00    0.32
 -11  -3   0    2.04    0.31
 -11  -3   0    0.10    0.67
 -11  -3   0    2.15    0.30
 -11  -3   0    2.82    0.32
  11   3   0    1.77    0.42
  11   3   0    1.92    0.36
  11   3   0   -0.91    0.83
  11   3   0    1.09    0.60
 -12  -3   0    0.82    0.25
 -12  -3   0    0.77    0.22
 -12  -3   0    0.76    0.23
 -12  -3   0   -0.68    0.76
  12   3   0   -0.50    0.68
  12   3   0    0.71    0.83
  12   3   0    0.41    0.56
 -13  -3   0    0.31    0.18
 -13  -3   0   -0.30    0.65
 -13  -3   0   -0.07    0.22
  13   3   0   -0.12    0.25
  13   3   0   -1.32    0.63
  13   3   0   -0.24    0.32
  12  -4   0    0.88    0.44
  12  -4   0    0.85    0.27
 -12   4   0    0.45    0.19
 -12   4   0   -0.16    0.61
 -12   4   0    0.57    0.24
  11  -4   0    1.75    0.47
  11  -4   0    2.44    0.36
  11  -4   0    1.98    0.47
 -11   4   0    1.76    0.44
 -11   4   0    1.57    0.32
 -11   4   0    0.40    0.69
 -11   4   0    1.81    0.31
  10  -4   0    3.07    0.57
  10  -4   0    5.21    0.65
  10  -4   0    4.07    0.53
 -10   4   0    3.83    0.49
 -10   4   0    4.46    0.51
 -10   4   0    4.62    0.50
   9  -4   0    0.61    0.21
   9  -4   0    0.36    0.43
   9  -4   0    0.51    0.26
  -9   4   0    0.59    0.21
  -9   4   0    0.67    0.41
  -9   4   0    0.73    0.20
  -9   4   0    0.41    0.62
  -9   4   0    0.21    0.19
   8  -4   0    0.05    0.17
   8  -4   0   -0.08    0.12
  -8   4   0    0.15    0.15
  -8   4   0    0.25    0.17
  -8   4   0   -0.12    0.29
  -8   4   0    0.28    0.18
   7  -4   0    5.66    0.61
  -7   4   0    5.79    0.69
  -7   4   0    5.00    0.61
  -7   4   0    6.55    0.66
  -7   4   0    5.11    0.60
   6  -4   0    0.21    0.13
  -6   4   0    0.03    0.23
  -6   4   0    0.20    0.14
  -6   4   0   -0.03    0.16
  -5   4   0    0.40    0.17
  -5   4   0    0.43    0.24
   4  -4   0    1.03    0.17
  -4   4   0    0.34    0.37
  -4   4   0    1.06    0.18
   3  -4   0    0.68    0.15
  -3   4   0    1.20    0.20
  -3   4   0    0.61    0.20
   2  -4   0   13.28    1.39
  -2   4   0   13.86    1.39
   1  -4   0   66.96    6.98
  -1   4   0   72.88    6.99
  -1   4   0   67.80    6.98
   0  -4   0   41.46    4.40
   0   4   0   41.99    4.40
   0   4   0   47.36    4.42
  -1  -4   0   57.14    5.99
   1   4   0   60.13    5.99
   1   4   0   61.01    6.00
  -2  -4   0   74.51    7.71
   2   4   0   77.33    7.71
   2   4   0   77.66    7.71
  -3  -4   0    9.42    0.95
   3   4   0    8.51    0.96
   3   4   0    9.01    0.96
   3   4   0    9.75    0.95
  -4  -4   0   17.73    1.79
   4   4   0   17.21    1.79
   4   4   0   18.76    1.79
   4   4   0   16.51    1.79
  -5  -4   0   17.12    1.71
   5   4   0   17.05    1.71
   5   4   0   16.04    1.72
  -6  -4   0    8.79    0.89
  -6  -4   0    8.68    0.88
  -6  -4   0    7.72    0.92
   6   4   0    8.56    0.88
   6   4   0    8.06    0.89
   6   4   0    8.21    0.89
  -7  -4   0   29.89    3.35
  -7  -4   0   31.68    3.31
   7   4   0   35.36    3.32
   7   4   0   33.48    3.31
  -8  -4   0   12.23    1.42
  -8  -4   0   13.31    1.40
  -8  -4   0   13.52    1.40
   8   4   0   13.61    1.40
   8   4   0   14.53    1.41
  -9  -4   0    1.20    0.22
  -9  -4   0    1.55    0.23
  -9  -4   0    0.80    0.31
  -9  -4   0    0.89    0.20
   9   4   0    1.21    0.23
 -10  -4   0   -1.58    0.61
 -10  -4   0    0.19    0.17
 -10  -4   0    0.06    0.30
 -10  -4   0    0.12    0.26
  10   4   0    0.30    0.25
  10   4   0   -0.10    0.16
  10   4   0    0.39    0.34
 -11  -4   0    2.11    0.30
 -11  -4   0    1.97    0.32
 -11  -4   0    2.23    0.32
  11   4   0    1.57    0.36
  11   4   0    1.30    0.57
  11   4   0    3.14    0.65
  11   4   0    2.42    0.45
 -12  -4   0    0.51    0.72
 -12  -4   0    0.43    0.19
 -12  -4   0    0.50    0.24
 -12  -4   0    0.56    0.23
  12   4   0    0.62    1.49
  12   4   0    0.18    0.39
  12   4   0    0.47    0.32
 -13  -4   0    0.17    0.67
 -13  -4   0    0.11    0.18
 -13  -4   0    0.10    0.23
  13   4   0   -0.16    0.25
  13   4   0    1.22    0.76
  12  -5   0    0.42    0.24
 -12   5   0    0.27    0.17
 -12   5   0    0.38    0.22
  11  -5   0    1.37    0.30
  11  -5   0    1.42    0.46
 -11   5   0    0.43    0.66
 -11   5   0    0.94    0.22
 -11   5   0    1.50    0.28
  10  -5   0    3.01    0.54
  10  -5   0    2.26    0.53
  10  -5   0    3.14    0.42
  10  -5   0    2.44    0.50
 -10   5   0    2.92    0.37
 -10   5   0    2.76    0.38
 -10   5   0    2.12    0.37
   9  -5   0    1.98    0.47
   9  -5   0    0.93    0.62
   9  -5   0    1.64    0.47
   9  -5   0    1.02    0.37
   9  -5   0    1.34    0.30
  -9   5   0    1.45    0.27
  -9   5   0    2.01    0.27
  -9   5   0   -0.08    0.64
  -9   5   0    1.94    0.28
   8  -5   0    3.27    0.43
  -8   5   0    3.08    0.56
  -8   5   0    2.46    0.41
  -8   5   0    3.31    0.41
  -8   5   0    4.03    0.41
   7  -5   0    3.90    0.41
  -7   5   0    2.90    0.41
  -7   5   0    3.15    0.41
  -7   5   0    4.00    0.41
  -7   5   0    2.47    0.48
   6  -5   0    5.20    0.57
  -6   5   0    5.45    0.58
  -6   5   0    4.51    0.63
  -6   5   0    5.51    0.57
  -6   5   0    4.89    0.58
   5  -5   0    6.17    0.72
  -5   5   0    6.60    0.78
  -5   5   0    7.36    0.74
  -5   5   0    7.29    0.74
   4  -5   0   21.25    2.23
  -4   5   0   21.76    2.27
  -4   5   0   22.76    2.23
   3  -5   0    3.49    0.40
  -3   5   0    3.70    0.40
   2  -5   0    3.11    0.36
  -2   5   0    3.06    0.40
   1  -5   0   20.76    1.99
  -1   5   0   19.68    1.98
  -1   5   0   18.02    2.01
   0  -5   0   12.07    1.28
   0   5   0   12.83    1.28
  -1  -5   0    6.29    0.63
   1   5   0    5.34    0.63
   1   5   0    6.17    0.63
  -2  -5   0   19.00    1.93
   2   5   0   18.24    1.93
   2   5   0   19.45    1.92
  -3  -5   0    0.85    0.18
   3   5   0    0.84    0.18
   3   5   0    0.97    0.17
   3   5   0    0.53    0.18
  -4  -5   0    1.02    0.20
   4   5   0    0.88    0.19
   4   5   0    1.32    0.20
  -5  -5   0   14.47    1.41
   5   5   0   12.34    1.42
   5   5   0   14.21    1.41
  -6  -5   0   13.39    1.36
  -6  -5   0   14.50    1.35
   6   5   0   11.51    1.36
   6   5   0   12.79    1.35
   6   5   0   13.25    1.36
  -7  -5   0    4.38    0.58
  -7  -5   0    4.65    0.51
  -7  -5   0    4.29    0.51
   7   5   0    4.64    0.52
   7   5   0    4.64    0.52
  -8  -5   0    2.31    0.39
  -8  -5   0    1.83    0.27
  -8  -5   0    2.56    0.28
   8   5   0    2.01    0.32
   8   5   0    1.74    0.27
  -9  -5   0    0.88    0.20
  -9  -5   0    0.41    0.31
  -9  -5   0    0.96    0.20
  -9  -5   0    0.90    0.19
   9   5   0    0.81    0.22
 -10  -5   0   -0.37    0.62
 -10  -5   0    0.66    0.19
 -10  -5   0    0.17    0.32
 -10  -5   0    0.94    0.21
 -10  -5   0    0.55    0.20
  10   5   0    0.54    0.21
 -11  -5   0    0.92    0.71
 -11  -5   0    3.32    0.36
 -11  -5   0    3.44    0.39
 -11  -5   0    2.93    0.39
  11   5   0    0.99    0.59
  11   5   0    2.12    0.47
  11   5   0    2.63    0.43
  11   5   0    2.59    0.78
  11   5   0    2.69    0.38
 -12  -5   0    0.42    0.25
 -12  -5   0    0.07    0.32
 -12  -5   0   -0.48    0.68
  12   5   0    0.53    0.30
  12   5   0    0.29    0.36
  12   5   0    0.83    0.58
 -13  -5   0    0.73    0.28
 -13  -5   0    0.63    0.20
 -13  -5   0    0.13    0.66
  13   5   0    0.12    0.29
  13   5   0    1.78    0.74
  11  -6   0    0.37    0.25
  11  -6   0    0.28    0.46
 -11   6   0    0.12    0.17
 -11   6   0   -0.23    0.59
 -11   6   0    0.26    0.23
  10  -6   0    0.21    0.26
  10  -6   0    0.31    0.44
 -10   6   0    0.09    0.21
 -10   6   0    0.17    0.18
 -10   6   0    0.37    0.66
 -10   6   0    0.22    0.21
   9  -6   0    0.85    0.45
   9  -6   0    0.36    0.54
   9  -6   0    1.14    0.29
   9  -6   0    0.77    0.27
  -9   6   0    0.80    0.67
  -9   6   0    0.90    0.24
  -9   6   0    1.08    0.24
  -9   6   0    0.93    0.22
   8  -6   0    1.44    0.29
   8  -6   0    0.61    0.43
   8  -6   0    1.64    0.40
  -8   6   0    0.64    0.25
  -8   6   0    0.19    0.74
  -8   6   0    1.62    0.24
  -8   6   0    1.04    0.42
  -8   6   0    1.53    0.26
   7  -6   0    1.34    0.32
  -7   6   0    1.00    0.23
  -7   6   0    0.56    0.34
  -7   6   0    1.09    0.20
  -7   6   0    0.66    0.23
   6  -6   0    2.67    0.34
  -6   6   0    2.94    0.45
  -6   6   0    2.57    0.34
  -6   6   0    2.32    0.35
  -6   6   0    2.92    0.36
   5  -6   0    0.64    0.18
  -5   6   0    0.67    0.20
  -5   6   0    0.64    0.28
  -5   6   0    0.81    0.29
   4  -6   0   13.44    1.44
  -4   6   0   14.76    1.46
  -4   6   0   12.32    1.50
  -4   6   0   15.05    1.44
   3  -6   0    0.15    0.16
  -3   6   0    0.66    0.24
  -3   6   0    0.13    0.15
  -3   6   0    0.52    0.25
   2  -6   0    9.92    1.02
  -2   6   0    8.72    1.06
  -2   6   0   10.49    1.02
   1  -6   0    7.18    0.80
  -1   6   0    6.46    0.80
  -1   6   0    7.99    0.77
   0  -6   0   22.64    2.29
   0   6   0   23.24    2.28
   0   6   0   20.65    2.25
  -1  -6   0   14.81    1.50
   1   6   0   14.43    1.44
   1   6   0   13.10    1.44
  -2  -6   0    1.86    0.26
   2   6   0    1.90    0.25
   2   6   0    2.04    0.27
  -3  -6   0    1.79    0.25
   3   6   0    1.80    0.25
   3   6   0    1.65    0.24
  -4  -6   0    7.21    0.80
   4   6   0    7.40    0.80
   4   6   0    7.77    0.82
   4   6   0    7.92    0.82
  -5  -6   0    6.13    0.78
  -5  -6   0    8.26    0.80
   5   6   0    7.27    0.80
   5   6   0    7.43    0.78
   5   6   0    7.66    0.79
  -6  -6   0    2.90    0.37
  -6  -6   0    2.63    0.35
   6   6   0    2.79    0.38
   6   6   0    3.12    0.38
   6   6   0    3.27    0.37
  -7  -6   0    4.75    0.49
  -7  -6   0    4.37    0.50
  -7  -6   0    4.45    0.48
   7   6   0    4.32    0.50
   7   6   0    4.13    0.51
   7   6   0    4.09    0.51
  -8  -6   0    0.60    0.30
  -8  -6   0    0.16    0.16
  -8  -6   0    0.67    0.16
   8   6   0    0.32    0.21
  -9  -6   0    0.50    0.17
  -9  -6   0    0.34    0.18
  -9  -6   0    0.34    0.32
  -9  -6   0    0.51    0.18
   9   6   0    0.10    0.20
 -10  -6   0    0.12    0.19
 -10  -6   0   -0.12    0.18
 -10  -6   0    1.42    0.72
 -10  -6   0    0.15    0.17
  10   6   0    0.05    0.36
  10   6   0   -0.87    0.49
  10   6   0    0.10    0.21
  10   6   0    0.50    0.28
 -11  -6   0    0.22    0.19
 -11  -6   0    0.17    0.67
 -11  -6   0    0.55    0.22
 -11  -6   0    0.20    0.23
  11   6   0    0.50    0.52
  11   6   0    0.24    0.30
  11   6   0   -0.03    0.25
 -12  -6   0   -0.64    0.68
 -12  -6   0    1.27    0.23
 -12  -6   0    1.20    0.29
  12   6   0    1.04    0.34
  12   6   0    0.68    0.61
 -13  -6   0    0.09    0.62
 -13  -6   0    0.40    0.27
 -13  -6   0    0.23    0.19
  13   6   0    0.35    0.28
  11  -7   0    0.34    0.24
 -11   7   0    0.16    0.17
 -11   7   0    0.42    0.58
 -11   7   0    0.01    0.21
  10  -7   0    1.05    0.55
  10  -7   0    0.08    0.24
 -10   7   0   -0.25    0.62
 -10   7   0   -0.05    0.23
 -10   7   0    0.04    0.18
   9  -7   0    0.56    0.26
   9  -7   0   -0.31    0.32
   9  -7   0    0.17    0.50
   9  -7   0   -0.17    0.43
  -9   7   0    0.29    0.23
  -9   7   0    0.14    0.61
  -9   7   0   -0.05    0.19
  -9   7   0   -0.01    0.22
   8  -7   0    0.60    0.42
   8  -7   0    0.74    0.27
   8  -7   0    0.42    0.26
  -8   7   0    0.47    0.22
  -8   7   0    0.72    0.67
  -8   7   0    0.72    0.21
  -8   7   0    0.31    0.23
   7  -7   0    0.70    0.22
   7  -7   0    0.26    0.25
  -7   7   0    0.89    0.23
  -7   7   0    0.75    0.61
  -7   7   0    0.49    0.22
  -7   7   0    0.99    0.40
  -7   7   0    0.24    0.21
   6  -7   0    2.20    0.36
  -6   7   0    2.35    0.34
  -6   7   0    2.11    0.34
  -6   7   0    2.45    0.33
  -6   7   0    2.79    0.46
   5  -7   0    0.58    0.18
  -5   7   0    0.29    0.22
  -5   7   0    0.09    0.19
  -5   7   0    0.30    0.29
  -5   7   0    0.39    0.17
   4  -7   0    0.98    0.19
  -4   7   0    1.23    0.29
  -4   7   0    0.68    0.21
  -4   7   0    0.44    0.29
  -4   7   0    0.45    0.28
   3  -7   0   10.62    1.02
  -3   7   0    8.46    1.01
  -3   7   0   10.72    1.01
  -3   7   0    8.31    1.05
   2  -7   0   21.99    2.19
  -2   7   0   20.21    2.21
  -2   7   0   22.20    2.19
  -2   7   0   21.06    2.23
   1  -7   0   15.65    1.68
  -1   7   0   14.99    1.67
  -1   7   0   18.57    1.73
   0  -7   0    1.54    0.26
   0   7   0    1.98    0.26
  -1  -7   0    7.03    0.71
   1   7   0    6.22    0.71
   1   7   0    6.77    0.72
  -2  -7   0    3.00    0.33
   2   7   0    2.15    0.31
   2   7   0    2.55    0.33
  -3  -7   0    0.09    0.18
  -3  -7   0    0.03    0.19
   3   7   0    0.03    0.18
   3   7   0    0.12    0.17
  -4  -7   0   11.92    1.13
  -4  -7   0   11.33    1.14
   4   7   0   10.01    1.14
   4   7   0   10.12    1.15
   4   7   0   10.34    1.13
  -5  -7   0    3.70    0.38
  -5  -7   0    3.16    0.40
   5   7   0    3.10    0.41
   5   7   0    3.01    0.39
   5   7   0    2.86    0.39
  -6  -7   0    2.01    0.26
  -6  -7   0    1.53    0.30
  -6  -7   0    1.77    0.35
   6   7   0    1.54    0.29
   6   7   0    1.90    0.27
   6   7   0    1.74    0.28
  -7  -7   0    1.87    0.30
  -7  -7   0    2.27    0.30
  -7  -7   0    2.17    0.32
   7   7   0    2.33    0.31
   7   7   0    2.60    0.34
   7   7   0    2.58    0.38
  -8  -7   0    1.41    0.38
  -8  -7   0    1.83    0.26
  -8  -7   0    1.24    0.27
  -8  -7   0    1.58    0.24
   8   7   0    1.18    0.29
  -9  -7   0    0.69    0.27
  -9  -7   0    0.96    0.66
  -9  -7   0    0.88    0.46
  -9  -7   0    0.46    0.22
   9   7   0    0.58    0.31
   9   7   0    0.66    0.24
 -10  -7   0    0.68    0.67
 -10  -7   0    2.20    0.32
 -10  -7   0    1.40    0.28
  10   7   0    2.48    0.40
  10   7   0    1.49    0.31
  10   7   0    1.30    0.59
 -11  -7   0    0.13    0.25
 -11  -7   0   -0.41    0.69
 -11  -7   0    0.11    0.19
 -11  -7   0    0.16    0.25
  11   7   0    0.24    0.31
  11   7   0    0.05    0.58
 -12  -7   0    0.23    0.67
 -12  -7   0    0.43    0.34
 -12  -7   0    0.11    0.20
  12   7   0    0.46    0.66
  12   7   0    0.10    0.31
  13   7   0    0.46    0.72
  10  -8   0    0.18    0.24
  10  -8   0    0.41    0.53
 -10   8   0    0.09    0.22
 -10   8   0   -0.14    0.56
 -10   8   0    0.09    0.18
   9  -8   0    0.84    0.28
   9  -8   0    0.18    0.47
   9  -8   0    0.61    0.42
  -9   8   0    0.58    0.61
  -9   8   0    0.96    0.27
  -9   8   0    0.29    0.24
   8  -8   0    0.33    0.42
   8  -8   0    1.31    0.33
   8  -8   0    0.90    0.30
  -8   8   0    0.43    0.24
  -8   8   0    0.56    0.23
  -8   8   0    0.11    0.61
  -8   8   0    0.82    0.24
   7  -8   0    0.38    0.39
   7  -8   0    0.10    0.26
  -7   8   0    0.38    0.33
  -7   8   0   -0.06    0.21
  -7   8   0    0.07    0.18
  -7   8   0   -0.57    0.58
   6  -8   0    1.71    0.37
   6  -8   0    2.42    0.34
  -6   8   0    1.57    0.32
  -6   8   0    2.00    0.32
  -6   8   0    2.61    0.32
   5  -8   0    4.31    0.51
  -5   8   0    3.42    0.51
  -5   8   0    3.27    0.57
  -5   8   0    5.02    0.52
  -5   8   0    5.35    0.51
   4  -8   0   -0.16    0.17
  -4   8   0   -0.10    0.22
  -4   8   0   -0.06    0.28
  -4   8   0   -0.11    0.15
   3  -8   0    0.00    0.17
  -3   8   0    0.00    0.20
  -3   8   0    0.17    0.28
  -3   8   0   -0.12    0.16
  -3   8   0    0.14    0.20
   2  -8   0    0.19    0.18
  -2   8   0    0.74    0.22
  -2   8   0    0.36    0.18
  -2   8   0    0.31    0.28
   1  -8   0    6.46    0.75
  -1   8   0    7.40    0.75
   0  -8   0   10.86    1.15
   0   8   0   10.82    1.16
  -1  -8   0    7.27    0.97
  -1  -8   0    9.35    0.96
   1   8   0    9.74    0.97
   1   8   0    9.16    0.95
  -2  -8   0    1.64    0.29
  -2  -8   0    1.64    0.29
   2   8   0    2.26    0.29
   2   8   0    2.18    0.31
  -3  -8   0    5.77    0.67
  -3  -8   0    6.36    0.66
   3   8   0    5.97    0.67
  -4  -8   0    0.66    0.21
  -4  -8   0    0.73    0.20
   4   8   0    0.92    0.22
   4   8   0    1.00    0.25
   4   8   0    0.77    0.23
  -5  -8   0    1.79    0.28
  -5  -8   0    1.84    0.30
  -5  -8   0    1.94    0.29
   5   8   0    2.70    0.34
   5   8   0    2.00    0.30
   5   8   0    2.25    0.32
  -6  -8   0    2.36    0.34
  -6  -8   0    2.91    0.47
  -6  -8   0    3.01    0.37
   6   8   0    2.68    0.39
   6   8   0    2.60    0.35
  -7  -8   0    0.39    0.22
  -7  -8   0    0.65    0.19
  -7  -8   0    0.39    0.18
   7   8   0    0.56    0.24
   7   8   0    0.42    0.20
   7   8   0    0.09    0.23
  -8  -8   0    1.99    0.29
  -8  -8   0    1.25    0.31
  -8  -8   0    1.30    0.41
  -8  -8   0    2.39    0.28
   8   8   0    1.74    0.34
   8   8   0    1.91    0.33
  -9  -8   0   -0.35    1.03
  -9  -8   0    0.30    0.41
   9   8   0    1.09    0.36
   9   8   0    0.52    0.32
   9   8   0    0.64    0.64
 -10  -8   0    1.12    0.26
 -10  -8   0    2.14    0.71
 -10  -8   0    1.72    0.29
 -10  -8   0    1.31    0.25
  10   8   0    0.73    0.30
  10   8   0    1.01    0.37
  10   8   0    2.00    0.67
 -11  -8   0    0.40    0.67
 -11  -8   0    0.30    0.24
 -11  -8   0    0.12    0.25
 -11  -8   0    0.36    0.25
  11   8   0    0.94    0.34
  11   8   0    0.27    1.02
 -12  -8   0   -0.01    0.64
 -12  -8   0   -0.12    0.24
 -12  -8   0   -0.31    0.20
  12   8   0   -0.17    0.30
  12   8   0    1.10    0.77
   9  -9   0    0.06    0.25
   9  -9   0   -0.13    0.45
  -9   9   0    0.19    0.19
  -9   9   0    0.31    0.22
  -9   9   0   -0.09    0.56
   8  -9   0    0.15    0.38
   8  -9   0    0.03    0.28
  -8   9   0    0.28    0.20
  -8   9   0    0.19    0.59
  -8   9   0    0.63    0.24
  -8   9   0    0.47    0.23
   7  -9   0    1.48    0.44
   7  -9   0    2.38    0.39
   7  -9   0    1.95    0.38
   7  -9   0    0.88    0.47
  -7   9   0    1.47    0.33
  -7   9   0    0.22    0.64
  -7   9   0    2.39    0.32
  -7   9   0    2.03    0.31
   6  -9   0    0.16    0.25
   6  -9   0    0.07    0.26
   6  -9   0   -0.84    0.39
   6  -9   0   -0.61    0.47
  -6   9   0   -0.66    0.57
  -6   9   0    0.26    0.22
  -6   9   0    0.06    0.24
  -6   9   0   -0.65    0.49
  -6   9   0    0.07    0.18
   5  -9   0    1.46    0.29
   5  -9   0    1.04    0.31
  -5   9   0   -0.18    0.57
  -5   9   0    1.23    0.27
  -5   9   0    1.42    0.24
  -5   9   0    1.40    0.27
   4  -9   0    1.52    0.27
  -4   9   0    1.07    0.23
  -4   9   0    0.92    0.36
  -4   9   0    1.23    0.26
  -4   9   0    1.17    0.27
   3  -9   0    1.32    0.25
  -3   9   0    0.65    0.34
  -3   9   0    0.93    0.22
  -3   9   0    1.20    0.39
  -3   9   0    1.11    0.26
  -2   9   0    1.07    0.23
  -2   9   0    0.44    0.22
  -2   9   0    0.57    0.33
   1  -9   0    0.82    0.22
   1  -9   0    0.45    0.21
  -1   9   0    0.72    0.22
  -1   9   0    1.00    0.24
   0  -9   0    0.48    0.20
   0  -9   0    0.49    0.21
   0   9   0   -0.15    0.21
   0   9   0    0.21    0.18
   0   9   0    0.39    0.23
  -1  -9   0    0.74    0.21
  -1  -9   0    0.67    0.22
   1   9   0    0.31    0.24
   1   9   0    0.57    0.24
   1   9   0    0.41    0.19
  -2  -9   0    0.20    0.20
  -2  -9   0   -0.07    0.19
   2   9   0   -0.05    0.22
   2   9   0   -0.03    0.17
  -3  -9   0   -0.21    0.18
  -3  -9   0    0.20    0.27
  -3  -9   0    0.37    0.19
   3   9   0    0.21    0.18
   3   9   0   -0.07    0.22
  -4  -9   0    0.23    0.18
  -4  -9   0    0.60    0.19
  -4  -9   0    0.54    0.22
   4   9   0    0.58    0.23
   4   9   0   -0.03    0.23
   4   9   0    0.35    0.19
  -5  -9   0    0.44    0.19
  -5  -9   0    0.00    0.20
  -5  -9   0    0.15    0.18
   5   9   0    0.22    0.19
   5   9   0    0.06    0.22
   5   9   0    0.03    0.23
  -6  -9   0    2.46    0.32
  -6  -9   0    2.54    0.34
  -6  -9   0    2.00    0.31
   6   9   0    1.97    0.33
   6   9   0    2.33    0.38
  -7  -9   0    2.15    0.29
  -7  -9   0    1.51    0.29
  -7  -9   0    1.65    0.32
   7   9   0    1.76    0.35
   7   9   0    2.23    0.34
  -8  -9   0    0.41    0.25
  -8  -9   0    0.62    0.22
  -8  -9   0    0.65    0.23
  -8  -9   0    0.57    0.63
   8   9   0    1.41    0.71
   8   9   0    0.46    0.28
   8   9   0    0.53    0.27
  -9  -9   0    0.85    0.23
  -9  -9   0    0.74    0.67
  -9  -9   0    0.57    0.27
  -9  -9   0    0.63    0.24
   9   9   0    0.19    0.28
   9   9   0    0.53    0.34
   9   9   0   -0.94    0.70
 -10  -9   0    1.23    0.38
 -10  -9   0    1.02    0.25
 -10  -9   0   -0.32    0.69
 -10  -9   0    0.67    0.26
  10   9   0    1.05    0.36
  10   9   0    0.20    0.32
  10   9   0    0.53    0.75
 -11  -9   0    0.21    0.24
 -11  -9   0   -0.03    0.24
 -11  -9   0    0.03    0.66
  11   9   0    1.34    0.74
  11   9   0    0.04    0.32
 -12  -9   0   -0.28    0.23
 -12  -9   0    0.08    0.22
 -12  -9   0    0.36    0.58
  12   9   0   -0.50    0.82
  12   9   0   -0.08    0.30
   9 -10   0   -0.14    0.43
   9 -10   0   -0.15    0.22
   8 -10   0    0.26    0.28
  -8  10   0    0.16    0.20
  -8  10   0    0.32    0.60
  -8  10   0    0.01    0.24
   7 -10   0   -0.22    0.32
   7 -10   0    0.05    0.30
  -7  10   0   -0.10    0.19
  -7  10   0    0.24    0.60
  -7  10   0    0.15    0.22
  -7  10   0   -1.18    0.53
  -7  10   0    0.11    0.24
   6 -10   0   -0.87    0.38
   6 -10   0    0.31    0.29
   6 -10   0    0.04    0.27
  -6  10   0   -0.25    0.42
  -6  10   0    0.55    0.25
  -6  10   0   -0.25    0.58
  -6  10   0    0.18    0.22
  -6  10   0    0.41    0.23
   5 -10   0    0.36    0.65
   5 -10   0    0.73    0.30
   5 -10   0    0.18    0.46
  -5  10   0    0.61    0.23
  -5  10   0    0.68    0.24
  -5  10   0    0.83    0.27
  -5  10   0    0.08    0.46
  -5  10   0    0.33    0.58
   4 -10   0    0.84    0.51
   4 -10   0    1.87    0.30
   4 -10   0    1.56    0.34
  -4  10   0    1.46    0.28
  -4  10   0    1.52    0.45
  -4  10   0   -0.15    0.57
  -4  10   0    0.97    0.29
  -4  10   0    1.43    0.35
   3 -10   0    0.38    0.24
  -3  10   0   -0.02    0.21
  -3  10   0    0.16    0.36
  -3  10   0   -0.32    0.21
  -3  10   0    0.07    0.19
   2 -10   0    0.04    0.18
   2 -10   0    0.18    0.22
  -2  10   0    0.72    0.22
  -2  10   0    0.15    0.22
  -2  10   0    0.51    0.22
   1 -10   0    0.45    0.23
   1 -10   0    0.01    0.17
   1 -10   0    0.27    0.20
  -1  10   0   -0.37    0.21
  -1  10   0    0.13    0.19
  -1  10   0    0.49    0.21
   0 -10   0   -0.22    0.19
   0 -10   0    0.21    0.22
   0 -10   0    0.31    0.19
   0  10   0    0.11    0.21
   0  10   0    0.66    0.22
   0  10   0    0.05    0.25
  -1 -10   0    0.25    0.21
  -1 -10   0    0.23    0.22
  -1 -10   0    0.36    0.20
   1  10   0    0.01    0.20
   1  10   0   -0.14    0.25
  -2 -10   0    0.80    0.24
  -2 -10   0    0.69    0.23
   2  10   0    0.57    0.26
   2  10   0    0.56    0.39
  -3 -10   0    0.41    0.21
  -3 -10   0    0.01    0.21
  -3 -10   0    0.35    0.22
   3  10   0    0.39    0.25
   3  10   0   -0.05    0.30
  -4 -10   0    1.36    0.27
  -4 -10   0    0.63    0.23
  -4 -10   0    1.15    0.24
  -4 -10   0    1.02    0.25
   4  10   0    1.44    0.30
   4  10   0    0.20    0.35
   4  10   0    1.16    0.31
  -5 -10   0    1.55    0.28
  -5 -10   0    1.22    0.30
  -5 -10   0    1.83    0.28
   5  10   0    1.16    0.34
   5  10   0    1.83    0.33
   5  10   0    1.75    0.33
  -6 -10   0    0.23    0.21
  -6 -10   0    0.30    0.24
  -6 -10   0    0.37    0.21
   6  10   0    0.11    0.23
   6  10   0    0.03    0.28
   6  10   0   -0.15    0.31
  -7 -10   0   -0.11    0.62
  -7 -10   0    0.11    0.24
  -7 -10   0   -0.17    0.22
  -7 -10   0   -0.04    0.21
   7  10   0   -0.61    0.67
   7  10   0    0.11    0.29
  -8 -10   0   -0.70    0.63
  -8 -10   0    0.15    0.24
  -8 -10   0   -0.02    0.24
  -8 -10   0    0.10    0.24
   8  10   0   -0.86    0.71
   8  10   0   -0.58    0.27
   8  10   0   -0.08    0.34
  -9 -10   0   -0.21    0.66
  -9 -10   0    0.22    0.24
  -9 -10   0   -0.06    0.25
  -9 -10   0    0.31    0.27
   9  10   0    0.25    0.75
   9  10   0    0.12    0.34
   9  10   0   -0.29    0.29
 -10 -10   0   -0.10    0.66
 -10 -10   0    0.44    0.27
 -10 -10   0    0.81    0.50
  10  10   0    1.07    0.37
  10  10   0    1.52    0.78
 -11 -10   0   -0.30    0.62
 -11 -10   0    0.65    0.27
 -11 -10   0    0.08    0.25
  11  10   0    0.75    0.73
  11  10   0    0.27    0.33
   8 -11   0   -0.02    0.24
  -8  11   0   -0.13    0.53
  -8  11   0    0.02    0.22
  -8  11   0   -0.10    0.18
   7 -11   0   -0.03    0.27
  -7  11   0    0.19    0.20
  -7  11   0    0.24    0.59
  -7  11   0    0.09    0.39
  -7  11   0    0.08    0.27
   6 -11   0    0.16    0.36
   6 -11   0   -0.01    0.28
  -6  11   0    0.01    0.23
  -6  11   0    0.41    0.25
  -6  11   0    0.07    0.59
  -6  11   0    0.13    0.22
   5 -11   0    0.00    0.29
   5 -11   0    0.31    0.45
   5 -11   0    0.72    0.32
  -5  11   0    0.25    0.24
  -5  11   0    0.09    0.22
  -5  11   0    0.83    0.42
  -5  11   0    0.03    0.25
  -5  11   0    0.33    0.59
   4 -11   0    0.61    0.30
   4 -11   0    0.75    0.50
   4 -11   0    1.30    0.34
  -4  11   0    0.94    0.26
  -4  11   0    0.69    0.59
  -4  11   0    0.74    0.25
  -4  11   0    0.28    0.39
   3 -11   0   -0.13    0.30
  -3  11   0    0.62    0.57
  -3  11   0    0.08    0.39
  -3  11   0   -0.01    0.22
  -3  11   0    0.06    0.25
   2 -11   0   -0.47    0.49
   2 -11   0   -0.04    0.26
   2 -11   0    0.24    0.25
  -2  11   0   -0.02    0.30
  -2  11   0    0.58    0.53
  -2  11   0   -0.03    0.21
  -2  11   0    0.13    0.23
  -2  11   0    0.14    0.21
   1 -11   0   -0.27    0.17
   1 -11   0   -0.16    0.24
   1 -11   0   -0.01    0.22
  -1  11   0    0.05    0.21
  -1  11   0   -0.27    0.28
  -1  11   0   -0.10    0.21
  -1  11   0   -0.18    0.19
   0 -11   0   -0.34    0.20
   0 -11   0   -0.14    0.18
   0 -11   0    0.40    0.24
   0  11   0    0.38    0.22
   0  11   0    0.55    0.30
   0  11   0   -0.06    0.22
   0  11   0    0.09    0.25
  -1 -11   0    0.69    0.22
  -1 -11   0    0.24    0.20
  -1 -11   0    0.35    0.25
   1  11   0    0.43    0.34
   1  11   0    0.35    0.24
  -2 -11   0    0.12    0.21
  -2 -11   0    0.12    0.21
  -2 -11   0    0.33    0.23
   2  11   0    0.63    0.49
   2  11   0   -0.12    0.21
  -3 -11   0    0.30    0.22
  -3 -11   0   -0.13    0.23
  -3 -11   0    0.03    0.22
   3  11   0    0.57    0.34
   3  11   0   -0.16    0.22
  -4 -11   0    0.58    0.24
  -4 -11   0    0.39    0.24
  -4 -11   0    0.62    0.26
   4  11   0    0.33    0.30
   4  11   0    0.35    0.25
  -5 -11   0   -0.07    0.22
  -5 -11   0    0.06    0.37
  -5 -11   0    0.00    0.23
  -5 -11   0   -0.78    0.51
   5  11   0   -0.13    0.33
   5  11   0    0.35    0.64
   5  11   0    0.06    0.24
   5  11   0   -0.01    0.30
  -6 -11   0    0.12    0.23
  -6 -11   0    0.80    0.75
  -6 -11   0   -0.03    0.24
  -6 -11   0    0.04    0.22
   6  11   0   -0.25    0.35
   6  11   0    0.15    0.34
   6  11   0   -0.20    0.26
  -7 -11   0    0.10    0.27
  -7 -11   0    0.70    0.25
  -7 -11   0    1.30    0.66
  -7 -11   0    0.12    0.24
   7  11   0    0.23    0.36
   7  11   0    0.34    0.31
   7  11   0    0.60    0.72
  -8 -11   0    0.22    0.27
  -8 -11   0    0.42    0.25
  -8 -11   0    0.23    0.24
  -8 -11   0   -0.15    0.66
   8  11   0   -0.50    0.28
   8  11   0    0.21    0.36
   8  11   0   -0.21    0.71
  -9 -11   0    0.13    0.26
  -9 -11   0    0.33    0.30
  -9 -11   0   -0.31    0.66
  -9 -11   0    0.34    0.24
   9  11   0    0.04    0.37
   9  11   0    0.01    0.37
   9  11   0   -0.52    0.77
 -10 -11   0    0.18    0.24
 -10 -11   0    0.32    0.63
 -10 -11   0    0.17    0.37
  10  11   0   -0.47    0.68
  10  11   0   -0.51    0.32
 -11 -11   0    0.47    0.26
 -11 -11   0   -0.03    0.24
 -11 -11   0   -0.08    0.57
  11  11   0    1.21    0.76
  11  11   0   -0.22    0.32
   7 -12   0    0.44    0.27
  -7  12   0    0.13    0.29
  -7  12   0    0.48    0.40
  -7  12   0   -0.04    0.18
  -7  12   0   -0.20    0.51
   6 -12   0    0.34    0.37
   6 -12   0   -0.18    0.28
  -6  12   0    0.13    0.21
  -6  12   0    0.33    0.37
  -6  12   0    0.25    0.24
  -6  12   0    0.54    0.57
   5 -12   0   -0.19    0.29
   5 -12   0   -0.22    0.41
  -5  12   0   -0.20    0.37
  -5  12   0    0.42    0.27
  -5  12   0    0.33    0.58
   4 -12   0    0.08    0.31
   4 -12   0   -0.30    0.31
   4 -12   0    0.17    0.47
  -4  12   0    0.48    0.29
  -4  12   0   -0.32    0.57
  -4  12   0    0.29    0.39
  -4  12   0   -0.12    0.26
  -4  12   0   -0.05    0.22
   3 -12   0   -0.02    0.49
   3 -12   0    0.46    0.34
   3 -12   0    0.73    0.31
  -3  12   0    0.13    0.22
  -3  12   0    0.66    0.41
  -3  12   0    0.87    0.59
  -3  12   0    0.63    0.33
  -3  12   0    0.62    0.27
  -3  12   0    0.40    0.40
   2 -12   0    1.09    0.33
   2 -12   0    0.85    0.54
   2 -12   0    1.24    0.30
  -2  12   0    0.32    0.38
  -2  12   0    1.04    0.28
  -2  12   0    0.27    0.58
  -2  12   0    0.36    0.23
  -2  12   0    0.81    0.42
   1 -12   0    0.02    0.40
   1 -12   0    0.37    0.19
   1 -12   0    0.71    0.52
   1 -12   0   -0.54    0.27
  -1  12   0   -0.69    0.36
  -1  12   0    0.19    0.21
  -1  12   0    0.09    0.56
  -1  12   0    0.70    0.46
  -1  12   0    0.01    0.23
   0 -12   0   -0.42    0.28
   0 -12   0    0.20    0.30
   0 -12   0    0.13    0.18
   0 -12   0    0.02    0.23
   0  12   0    0.35    0.46
   0  12   0    0.54    0.47
   0  12   0    1.08    0.36
  -1 -12   0    0.25    0.33
  -1 -12   0   -0.70    0.27
  -1 -12   0    0.43    0.20
  -1 -12   0    0.00    0.22
   1  12   0    0.50    0.37
   1  12   0    0.17    0.26
   1  12   0   -0.05    0.36
  -2 -12   0   -0.33    0.22
  -2 -12   0   -0.23    0.62
  -2 -12   0    0.03    0.21
  -2 -12   0    0.42    0.34
   2  12   0    0.50    0.39
   2  12   0    0.42    0.25
  -3 -12   0    0.02    0.23
  -3 -12   0    0.14    0.25
  -3 -12   0    0.63    0.38
  -3 -12   0    0.22    0.26
   3  12   0    0.35    0.32
   3  12   0    0.40    0.27
  -4 -12   0    0.69    0.26
  -4 -12   0    0.77    0.25
  -4 -12   0    1.04    0.55
  -4 -12   0    0.75    0.56
  -4 -12   0    0.53    0.27
   4  12   0    0.21    0.38
   4  12   0    0.79    0.48
   4  12   0   -0.13    0.62
   4  12   0    0.92    0.35
   4  12   0    0.68    0.29
  -5 -12   0    0.39    0.25
  -5 -12   0   -0.29    0.55
  -5 -12   0   -0.11    0.25
  -5 -12   0   -0.16    0.24
   5  12   0   -0.40    0.32
   5  12   0    0.87    0.80
   5  12   0    0.72    0.38
   5  12   0   -0.48    0.30
  -6 -12   0    0.52    0.28
  -6 -12   0    0.35    0.26
  -6 -12   0    0.00    0.58
  -6 -12   0    0.34    0.26
   6  12   0    0.04    0.31
   6  12   0    0.70    0.39
   6  12   0    0.29    0.48
  -7 -12   0    0.32    0.25
  -7 -12   0    0.78    0.32
  -7 -12   0   -0.05    0.26
  -7 -12   0    0.84    0.63
   7  12   0   -0.52    0.40
   7  12   0    1.10    0.40
   7  12   0    0.65    0.69
   7  12   0    0.24    0.32
  -8 -12   0    0.39    0.61
  -8 -12   0   -0.04    0.26
  -8 -12   0   -0.35    0.29
  -8 -12   0   -0.16    0.25
   8  12   0    0.61    0.40
   8  12   0    0.01    0.71
   8  12   0   -0.90    0.53
   8  12   0    0.21    0.37
  -9 -12   0    0.12    0.25
  -9 -12   0    0.19    0.61
   9  12   0    0.22    0.37
   9  12   0    1.43    0.68
   9  12   0    0.26    0.38
 -10 -12   0    0.08    0.24
 -10 -12   0    0.25    0.56
 -10 -12   0    0.12    0.26
  10  12   0    0.34    0.34
  10  12   0   -0.91    0.59
  10  12   0    0.01    0.36
   5 -13   0    0.16    0.28
   5 -13   0    0.22    0.37
  -5  13   0    0.13    0.21
  -5  13   0    0.11    0.38
  -5  13   0    0.38    0.54
   4 -13   0    0.00    0.29
   4 -13   0    0.25    0.43
  -4  13   0    0.03    0.23
  -4  13   0    0.53    0.38
  -4  13   0    0.38    0.57
   3 -13   0   -0.10    0.47
   3 -13   0    0.03    0.30
   3 -13   0    0.18    0.32
   3 -13   0    0.20    0.39
  -3  13   0   -0.35    0.23
  -3  13   0   -0.31    0.40
  -3  13   0   -0.22    0.56
  -3  13   0   -0.41    0.33
   2 -13   0    0.96    0.53
   2 -13   0    0.71    0.35
   2 -13   0    1.94    0.40
  -2  13   0    0.27    0.58
  -2  13   0    0.55    0.42
  -2  13   0    1.33    0.47
   1 -13   0    0.86    0.33
   1 -13   0    0.61    0.51
   1 -13   0    0.33    0.31
  -1  13   0    0.10    0.25
  -1  13   0    0.79    0.58
  -1  13   0   -0.52    0.38
   0 -13   0   -0.32    0.49
   0 -13   0   -0.03    0.29
   0 -13   0    0.08    0.19
   0 -13   0    0.16    0.29
   0  13   0   -0.12    0.55
   0  13   0   -0.27    0.39
   0  13   0   -0.05    0.25
  -1 -13   0   -0.22    0.20
  -1 -13   0    0.06    0.29
  -1 -13   0    0.44    0.29
  -1 -13   0    0.59    0.53
  -1 -13   0    0.03    0.35
  -1 -13   0    0.37    0.29
   1  13   0   -0.42    0.39
   1  13   0   -0.10    0.54
   1  13   0    0.10    0.26
  -2 -13   0   -0.38    0.30
  -2 -13   0   -0.04    0.27
  -2 -13   0    0.12    0.22
  -2 -13   0   -0.28    0.27
  -2 -13   0    0.47    0.30
  -2 -13   0    0.56    0.54
   2  13   0    0.47    0.42
   2  13   0    0.03    0.26
   2  13   0    0.09    0.54
  -3 -13   0    0.12    0.28
  -3 -13   0    0.14    0.23
  -3 -13   0   -0.12    0.25
  -3 -13   0    0.07    0.53
  -3 -13   0   -0.25    0.33
   3  13   0    0.68    0.40
   3  13   0    0.50    0.30
   3  13   0    0.30    0.36
  -4 -13   0   -0.73    0.34
  -4 -13   0   -0.30    0.27
  -4 -13   0   -0.10    0.25
  -4 -13   0    0.23    0.24
  -4 -13   0    0.08    0.53
   4  13   0   -0.89    0.30
   4  13   0   -0.36    0.32
   4  13   0    0.01    0.38
  -5 -13   0   -0.05    0.26
  -5 -13   0    0.48    0.58
  -5 -13   0    0.35    0.29
  -5 -13   0    0.35    0.41
  -5 -13   0    0.36    0.25
   5  13   0   -0.27    0.38
   5  13   0    0.33    0.33
  -6 -13   0    0.61    0.28
  -6 -13   0   -0.16    0.24
  -6 -13   0    0.09    0.29
   6  13   0    0.08    0.36
  -7 -13   0    0.43    0.27
  -7 -13   0    0.02    0.27
  -7 -13   0    0.18    0.60
   7  13   0    0.28    0.39
  -8 -13   0    0.02    0.25
  -8 -13   0   -0.06    0.28
  -8 -13   0    0.01    0.57
   8  13   0   -0.81    0.33
   8  13   0    0.09    0.38
  -9 -13   0    0.28    0.27
  -9 -13   0   -0.27    0.24
  -9 -13   0    0.24    0.56
   9  13   0    0.40    0.52
   9  13   0    0.23    0.35
   4 -14   0    0.60    0.43
   4 -14   0    0.11    0.27
  -4  14   0    0.19    0.52
  -4  14   0    0.32    0.48
   3 -14   0    0.12    0.44
   3 -14   0    0.35    0.30
  -3  14   0    0.43    0.38
  -3  14   0    0.42    0.54
   2 -14   0   -0.22    0.46
   2 -14   0    0.04    0.31
  -2  14   0    0.21    0.40
  -2  14   0   -0.21    0.54
   1 -14   0   -0.42    0.47
   1 -14   0    0.27    0.33
  -1  14   0   -0.50    0.54
  -1  14   0    0.09    0.42
   0 -14   0    0.28    0.39
   0 -14   0   -0.08    0.31
   0 -14   0    0.51    0.33
   0 -14   0   -0.18    0.50
   0  14   0   -0.61    0.40
   0  14   0    0.07    0.54
   0  14   0   -0.14    0.26
  -1 -14   0   -0.22    0.29
  -1 -14   0   -0.15    0.85
  -1 -14   0    0.47    0.27
  -1 -14   0   -0.06    0.37
   1  14   0    0.04    0.65
   1  14   0   -0.11    0.29
  -2 -14   0    0.08    0.21
  -2 -14   0    0.18    0.47
  -2 -14   0   -0.05    0.29
   2  14   0    0.04    0.34
   2  14   0    0.12    0.37
  -3 -14   0   -0.20    0.21
  -3 -14   0   -0.08    0.28
  -3 -14   0    0.45    0.63
  -3 -14   0    0.35    0.27
   3  14   0    0.03    0.35
   3  14   0    0.19    0.48
   3  14   0    0.15    0.35
  -4 -14   0    0.77    0.42
  -4 -14   0    0.79    0.37
  -4 -14   0    0.10    0.54
  -4 -14   0   -0.42    0.26
  -4 -14   0   -0.08    0.25
   4  14   0   -0.79    0.50
   4  14   0    0.10    0.39
   4  14   0   -0.37    0.52
  -5 -14   0    0.09    0.26
  -5 -14   0    0.85    0.38
  -5 -14   0    0.01    0.55
  -5 -14   0    0.14    0.23
   5  14   0    0.35    0.40
   5  14   0   -0.16    0.46
  -6 -14   0    0.68    0.58
  -6 -14   0    0.16    0.25
   6  14   0    1.04    0.40
  -7 -14   0    0.21    0.26
  -7 -14   0   -0.41    0.25
  -7 -14   0    0.33    0.57
   7  14   0   -0.03    0.36
  -8 -14   0    0.13    0.25
  -8 -14   0   -0.10    0.52
  -8 -14   0    0.03    0.26
   8  14   0    0.04    0.35
   2 -15   0   -0.25    0.29
   2 -15   0    0.09    0.45
  -2  15   0    0.36    0.37
  -2  15   0   -0.32    0.48
   1 -15   0    0.36    0.46
   1 -15   0    0.34    0.30
  -1  15   0   -0.02    0.51
  -1  15   0    0.87    0.40
   0 -15   0   -0.15    0.31
   0 -15   0   -0.37    0.46
   0  15   0   -0.08    0.38
   0  15   0    0.28    0.52
  -1 -15   0   -0.22    0.32
  -1 -15   0   -0.05    0.50
   1  15   0    0.09    0.49
   1  15   0    0.14    0.39
  -2 -15   0   -0.37    0.48
  -2 -15   0   -0.97    0.30
   2  15   0   -0.04    0.49
   2  15   0   -0.34    0.37
  -3 -15   0    0.25    0.52
  -3 -15   0   -0.27    0.33
  -3 -15   0    0.42    0.21
   3  15   0    0.28    0.48
   3  15   0   -0.75    0.35
  -4 -15   0    0.19    0.22
  -4 -15   0   -0.21    0.35
  -4 -15   0    0.22    0.52
   4  15   0    0.00    0.37
   4  15   0   -0.02    0.45
  -5 -15   0   -0.09    0.27
  -5 -15   0   -0.04    0.50
  -5 -15   0   -0.13    0.37
  -5 -15   0    0.00    0.22
   5  15   0    0.14    0.37
  -6 -15   0    0.23    0.52
  -6 -15   0   -0.30    0.37
  -6 -15   0    0.30    0.27
  -6 -15   0    0.28    0.24
   6  15   0    0.08    0.36
   5  15  -1    0.23    0.37
  -5 -15   1    0.29    0.23
  -5 -15   1    0.37    0.52
  -5 -15   1   -0.13    0.26
   4  15  -1   -0.22    0.35
  -4 -15   1   -0.58    0.48
  -4 -15   1   -0.14    0.22
  -4 -15   1    0.28    0.58
  -4 -15   1    0.27    0.28
   3  15  -1   -0.20    0.36
   3  15  -1    0.01    0.45
  -3 -15   1    0.33    0.35
  -3 -15   1   -0.13    0.20
  -3 -15   1   -0.27    0.49
   2  15  -1   -0.01    0.37
   2  15  -1    0.12    0.46
  -2 -15   1   -0.01    0.49
  -2 -15   1    0.04    0.23
  -2 -15   1    0.59    0.35
   1  15  -1    0.23    0.38
   1  15  -1    0.77    0.48
  -1 -15   1   -0.01    0.32
  -1 -15   1   -0.08    0.47
   0  15  -1    0.18    0.48
   0  15  -1   -0.10    0.35
   0 -15   1    0.22    0.48
   0 -15   1    0.32    0.33
  -1  15  -1   -0.15    0.39
   7  14  -1    0.61    0.37
  -7 -14   1    0.06    0.28
  -7 -14   1   -0.32    0.51
  -7 -14   1    0.22    0.26
   6  14  -1    0.51    0.38
  -6 -14   1   -0.02    0.27
  -6 -14   1   -0.13    0.25
  -6 -14   1    0.40    0.54
   5  14  -1   -0.10    0.38
  -5 -14   1   -0.24    0.53
  -5 -14   1   -0.04    0.25
   4  14  -1    0.15    0.39
   4  14  -1   -0.30    0.46
  -4 -14   1    1.04    0.41
  -4 -14   1    0.17    0.23
  -4 -14   1   -0.01    0.27
  -4 -14   1    0.18    0.55
   3  14  -1   -0.14    0.47
   3  14  -1   -0.21    0.38
  -3 -14   1   -0.08    0.53
  -3 -14   1   -0.28    0.35
  -3 -14   1    0.25    0.26
  -3 -14   1    0.24    0.23
   2  14  -1    0.14    0.39
   2  14  -1   -0.17    0.48
  -2 -14   1   -0.18    0.26
  -2 -14   1   -0.21    0.33
  -2 -14   1    0.04    0.51
  -2 -14   1    0.38    0.29
   1  14  -1    0.49    0.41
   1  14  -1   -0.19    0.49
  -1 -14   1    0.13    0.32
  -1 -14   1   -0.50    0.20
  -1 -14   1    0.00    0.52
   0  14  -1    0.28    0.54
   0  14  -1   -0.28    0.39
   0 -14   1   -0.42    0.48
   0 -14   1   -0.11    0.32
  -1  14  -1    0.26    0.53
  -1  14  -1    0.33    0.41
   1 -14   1    0.05    0.32
   1 -14   1    0.29    0.49
  -2  14  -1    0.17    0.37
  -2  14  -1    0.21    0.52
   2 -14   1    0.28    0.31
   2 -14   1   -0.13    0.45
  -3  14  -1    0.38    0.51
  -3  14  -1   -0.67    0.33
   3 -14   1   -0.01    0.42
   3 -14   1    0.33    0.28
   8  13  -1   -0.22    0.34
   8  13  -1    0.33    0.36
  -8 -13   1   -0.04    0.27
  -8 -13   1   -0.07    0.57
  -8 -13   1   -0.07    0.26
   7  13  -1    0.00    0.37
   7  13  -1    0.27    0.72
   7  13  -1    0.32    0.44
  -7 -13   1    0.46    0.60
  -7 -13   1    0.45    0.34
  -7 -13   1   -0.40    0.25
   6  13  -1   -0.27    0.70
   6  13  -1    0.43    0.39
  -6 -13   1    0.26    0.28
  -6 -13   1   -0.90    0.56
   5  13  -1   -0.34    0.71
   5  13  -1   -0.05    0.35
  -5 -13   1   -0.25    0.26
  -5 -13   1    0.25    0.25
  -5 -13   1    0.04    0.27
   4  13  -1    0.49    0.50
   4  13  -1   -0.11    0.38
  -4 -13   1    0.38    0.43
  -4 -13   1   -0.05    0.25
  -4 -13   1    0.04    0.55
  -4 -13   1   -0.11    0.36
  -4 -13   1    0.41    0.27
   3  13  -1    0.00    0.33
   3  13  -1    0.73    0.52
   3  13  -1    0.10    0.38
   3  13  -1    0.37    0.37
  -3 -13   1    0.36    0.36
  -3 -13   1    0.17    0.54
  -3 -13   1   -0.04    0.23
  -3 -13   1   -0.28    0.25
  -3 -13   1    0.17    0.28
   2  13  -1   -0.51    0.39
   2  13  -1    1.01    0.31
   2  13  -1   -0.30    0.50
   2  13  -1   -0.12    0.34
  -2 -13   1    0.37    0.23
  -2 -13   1    0.12    0.53
  -2 -13   1    0.71    0.35
  -2 -13   1    0.28    0.26
  -2 -13   1   -0.29    0.27
   1  13  -1    0.47    0.29
   1  13  -1    0.40    0.42
   1  13  -1    0.55    0.54
  -1 -13   1    0.08    0.32
  -1 -13   1   -0.04    0.53
  -1 -13   1    0.22    0.22
  -1 -13   1    0.40    0.29
  -1 -13   1    0.31    0.26
   0  13  -1    0.27    0.55
   0  13  -1   -0.10    0.26
   0  13  -1    0.12    0.41
   0 -13   1    0.29    0.20
   0 -13   1   -0.21    0.51
   0 -13   1    0.38    0.30
   0 -13   1   -0.02    0.30
  -1  13  -1    0.33    0.44
  -1  13  -1    0.18    0.58
   1 -13   1   -0.12    0.51
   1 -13   1    0.35    0.47
   1 -13   1   -0.79    0.30
  -2  13  -1   -0.50    0.27
  -2  13  -1   -0.27    0.55
  -2  13  -1   -0.09    0.41
   2 -13   1   -0.20    0.30
   2 -13   1   -0.26    0.33
   2 -13   1   -0.47    0.48
  -3  13  -1    1.13    0.59
  -3  13  -1    0.87    0.41
   3 -13   1    0.32    0.32
   3 -13   1   -0.01    0.47
  -4  13  -1   -0.10    0.38
  -4  13  -1    0.17    0.54
   4 -13   1   -0.13    0.29
   4 -13   1   -0.31    0.42
  -5  13  -1   -0.33    0.37
  -5  13  -1    0.10    0.53
   5 -13   1    0.25    0.28
   5 -13   1    0.01    0.50
  10  12  -1   -0.12    0.63
  10  12  -1    0.26    0.32
 -10 -12   1    0.41    0.28
 -10 -12   1   -0.02    0.25
   9  12  -1    0.33    0.38
   9  12  -1    0.26    0.34
   9  12  -1   -0.18    0.64
  -9 -12   1   -0.02    0.59
  -9 -12   1    0.15    0.27
  -9 -12   1   -0.22    0.25
   8  12  -1   -0.13    0.36
   8  12  -1   -0.37    0.66
   8  12  -1   -0.67    0.35
   8  12  -1    0.62    0.85
  -8 -12   1   -0.25    0.27
  -8 -12   1    0.04    0.25
  -8 -12   1    0.29    0.63
   7  12  -1   -0.32    0.75
   7  12  -1    0.32    0.36
   7  12  -1   -0.35    0.40
   7  12  -1   -0.03    0.80
  -7 -12   1   -0.09    0.27
  -7 -12   1    0.34    0.27
  -7 -12   1   -0.18    0.26
   6  12  -1    0.24    0.32
   6  12  -1    0.02    0.37
   6  12  -1   -0.75    0.68
  -6 -12   1    0.13    0.27
  -6 -12   1    0.29    0.26
  -6 -12   1   -0.60    0.60
  -6 -12   1   -0.07    0.25
   5  12  -1    0.61    0.36
   5  12  -1   -0.18    0.37
   5  12  -1   -0.12    0.61
  -5 -12   1    0.26    0.59
  -5 -12   1   -0.07    0.27
  -5 -12   1    0.16    0.26
  -5 -12   1    0.12    0.26
   4  12  -1    0.11    0.31
   4  12  -1   -0.38    0.59
   4  12  -1    0.29    0.38
   4  12  -1    0.56    0.35
  -4 -12   1    0.10    0.26
  -4 -12   1   -0.13    0.24
  -4 -12   1    0.03    0.26
  -4 -12   1   -0.59    0.53
   3  12  -1   -0.29    0.31
   3  12  -1   -0.30    0.35
   3  12  -1    0.40    0.29
  -3 -12   1    0.32    0.27
  -3 -12   1    0.52    0.25
  -3 -12   1   -0.03    0.32
  -3 -12   1    0.09    0.37
  -3 -12   1    0.07    0.53
   2  12  -1   -0.25    0.28
   2  12  -1    0.21    0.40
   2  12  -1    0.15    0.40
  -2 -12   1   -0.64    0.32
  -2 -12   1   -0.21    0.52
  -2 -12   1   -0.15    0.24
  -2 -12   1    0.15    0.22
  -2 -12   1    0.20    0.26
   1  12  -1   -0.68    0.38
   1  12  -1    0.14    0.38
   1  12  -1    0.49    0.36
   1  12  -1   -0.51    0.57
  -1 -12   1    0.61    0.25
  -1 -12   1    0.03    0.26
  -1 -12   1    0.04    0.21
  -1 -12   1    0.19    0.51
  -1 -12   1   -0.28    0.33
   0  12  -1    0.58    0.55
   0  12  -1    0.28    0.25
   0  12  -1   -0.07    0.38
   0 -12   1    0.07    0.20
   0 -12   1   -0.19    0.23
   0 -12   1   -0.26    0.51
   0 -12   1   -0.12    0.41
   0 -12   1    0.30    0.27
  -1  12  -1    0.31    0.39
  -1  12  -1   -0.15    0.56
  -1  12  -1    0.47    0.27
  -1  12  -1    0.34    0.37
   1 -12   1    0.25    0.28
   1 -12   1    0.18    0.19
   1 -12   1    0.27    0.30
   1 -12   1    0.77    0.52
  -2  12  -1    0.10    0.58
  -2  12  -1    1.60    0.43
  -2  12  -1   -0.44    0.39
  -2  12  -1    0.52    0.27
   2 -12   1   -0.35    0.29
   2 -12   1    0.29    0.29
   2 -12   1    0.93    0.55
  -3  12  -1    0.20    0.57
  -3  12  -1   -0.40    0.37
  -3  12  -1    0.43    0.42
  -3  12  -1    0.00    0.24
   3 -12   1    0.08    0.31
   3 -12   1    0.05    0.29
   3 -12   1    0.15    0.49
  -4  12  -1    0.17    0.25
  -4  12  -1    0.03    0.56
  -4  12  -1    0.36    0.47
  -4  12  -1    0.06    0.56
   4 -12   1    0.11    0.31
   4 -12   1    0.04    0.47
   4 -12   1    0.43    0.32
  -5  12  -1   -0.23    0.54
  -5  12  -1    0.00    0.37
   5 -12   1   -0.16    0.42
   5 -12   1    0.31    0.30
  -6  12  -1   -0.23    0.53
  -6  12  -1    0.05    0.36
   6 -12   1    0.24    0.27
   6 -12   1    0.30    0.37
  10  11  -1    0.86    0.70
  10  11  -1    0.12    0.34
  10  11  -1    0.39    0.38
 -10 -11   1   -0.08    0.25
 -10 -11   1    0.12    0.26
 -10 -11   1   -0.01    0.63
   9  11  -1    0.99    0.76
   9  11  -1    0.22    0.36
  -9 -11   1    0.07    0.26
  -9 -11   1   -0.01    0.26
  -9 -11   1    0.37    0.66
   8  11  -1    0.69    0.81
   8  11  -1    0.72    0.77
   8  11  -1    0.42    0.37
  -8 -11   1    0.48    0.27
  -8 -11   1    0.17    0.25
  -8 -11   1    0.58    0.43
  -8 -11   1   -0.15    0.66
   7  11  -1   -0.09    0.32
   7  11  -1    1.34    0.40
   7  11  -1    2.87    0.78
   7  11  -1    0.62    0.74
   7  11  -1    0.21    0.38
  -7 -11   1    0.52    0.28
  -7 -11   1    0.89    0.27
  -7 -11   1    0.88    0.66
  -7 -11   1    0.74    0.28
   6  11  -1    0.30    0.77
   6  11  -1    0.91    0.71
   6  11  -1   -0.33    0.40
   6  11  -1    0.01    0.32
   6  11  -1   -0.24    0.36
  -6 -11   1   -0.09    0.24
  -6 -11   1   -0.08    0.24
  -6 -11   1   -0.12    0.23
  -6 -11   1    0.36    0.62
   5  11  -1   -0.21    0.87
   5  11  -1    0.66    0.35
   5  11  -1    1.17    0.36
  -5 -11   1    1.02    0.27
  -5 -11   1    0.84    0.27
  -5 -11   1    0.46    0.28
   4  11  -1    0.85    0.38
   4  11  -1    1.25    0.37
   4  11  -1    0.74    0.33
   4  11  -1    0.83    0.27
  -4 -11   1    1.00    0.59
  -4 -11   1    0.40    0.25
  -4 -11   1    0.17    0.39
  -4 -11   1    0.07    0.25
   3  11  -1    0.00    0.31
   3  11  -1    0.47    0.24
   3  11  -1   -0.07    0.29
   3  11  -1   -0.39    0.34
  -3 -11   1   -0.31    0.22
  -3 -11   1   -0.95    0.55
  -3 -11   1    0.13    0.23
  -3 -11   1   -0.13    0.24
   2  11  -1   -0.26    0.31
   2  11  -1    0.10    0.22
  -2 -11   1    0.27    0.23
  -2 -11   1    0.12    0.24
  -2 -11   1    0.14    0.22
   1  11  -1    0.66    0.26
   1  11  -1    1.48    0.34
  -1 -11   1    0.32    0.25
  -1 -11   1    0.57    0.26
  -1 -11   1    0.61    0.23
   0  11  -1    0.14    0.22
   0  11  -1    0.23    0.31
   0 -11   1    0.15    0.25
   0 -11   1    0.08    0.20
   0 -11   1   -0.03    0.22
   0 -11   1   -0.38    0.47
  -1  11  -1   -0.09    0.54
  -1  11  -1    0.50    0.32
  -1  11  -1    0.25    0.23
  -1  11  -1   -0.31    0.33
   1 -11   1    0.41    0.25
   1 -11   1    0.01    0.21
   1 -11   1    0.16    0.18
   1 -11   1   -0.15    0.48
  -2  11  -1    0.21    0.37
  -2  11  -1    0.52    0.21
  -2  11  -1    0.45    0.32
  -2  11  -1    0.76    0.33
   2 -11   1    0.20    0.18
   2 -11   1    0.68    0.37
   2 -11   1    0.09    0.26
  -3  11  -1    0.41    0.33
  -3  11  -1    0.37    0.23
  -3  11  -1    0.03    0.38
  -3  11  -1   -0.18    0.56
   3 -11   1   -0.53    0.49
   3 -11   1    0.23    0.28
   3 -11   1    0.20    0.28
  -4  11  -1    0.26    0.58
  -4  11  -1    0.27    0.22
  -4  11  -1    0.46    0.26
  -4  11  -1    0.65    0.39
   4 -11   1   -0.19    0.29
   4 -11   1    0.49    0.31
   4 -11   1    0.02    0.48
  -5  11  -1    0.13    0.64
  -5  11  -1    0.64    0.38
  -5  11  -1    0.30    0.25
  -5  11  -1   -0.17    0.21
   5 -11   1   -0.09    0.35
   5 -11   1   -0.15    0.30
   5 -11   1    0.30    0.45
  -6  11  -1   -0.29    0.57
  -6  11  -1    0.41    0.22
  -6  11  -1   -0.41    0.36
   6 -11   1    0.83    0.42
   6 -11   1    0.17    0.29
  -7  11  -1   -0.75    0.52
  -7  11  -1   -0.17    0.36
  -7  11  -1   -0.02    0.18
   7 -11   1   -0.02    0.25
   7 -11   1   -0.52    0.32
  11  10  -1    1.44    0.76
  11  10  -1   -0.18    0.31
 -11 -10   1    0.01    0.26
 -11 -10   1    0.01    0.24
 -11 -10   1    0.46    0.63
  10  10  -1    0.45    0.80
  10  10  -1    0.50    0.35
 -10 -10   1    0.22    0.26
 -10 -10   1    0.24    0.67
 -10 -10   1   -0.18    0.25
   9  10  -1    0.02    0.34
   9  10  -1   -1.06    0.80
   9  10  -1    0.36    0.44
   9  10  -1    1.07    0.83
  -9 -10   1    0.24    0.25
  -9 -10   1    0.43    0.26
  -9 -10   1   -0.07    0.42
  -9 -10   1    1.72    0.71
   8  10  -1    0.22    0.31
   8  10  -1   -0.81    0.69
   8  10  -1    0.28    0.36
   8  10  -1   -0.11    0.80
  -8 -10   1    1.07    0.67
  -8 -10   1    0.63    0.26
  -8 -10   1    0.58    0.26
  -8 -10   1    0.30    0.25
   7  10  -1    1.28    0.34
   7  10  -1    1.47    0.39
   7  10  -1    1.11    0.83
   7  10  -1    0.40    0.71
   7  10  -1    1.63    0.35
  -7 -10   1    1.47    0.41
  -7 -10   1    0.56    0.29
  -7 -10   1    0.10    0.71
  -7 -10   1    1.13    0.27
   6  10  -1    0.11    0.30
   6  10  -1    1.16    0.75
   6  10  -1    0.38    0.34
   6  10  -1   -0.19    0.27
  -6 -10   1    0.31    0.22
  -6 -10   1    0.29    0.26
  -6 -10   1   -0.58    0.55
  -6 -10   1   -0.03    0.34
   5  10  -1   -0.05    0.29
   5  10  -1    0.20    0.28
   5  10  -1    0.46    0.26
  -5 -10   1    0.33    0.24
  -5 -10   1    0.01    0.21
  -5 -10   1    0.38    0.21
   4  10  -1    0.46    0.37
   4  10  -1    0.46    0.29
  -4 -10   1   -0.03    0.21
  -4 -10   1    0.34    0.22
  -4 -10   1    0.24    0.23
   3  10  -1    0.44    0.48
   3  10  -1    0.62    0.38
   3  10  -1    0.66    0.28
  -3 -10   1    0.38    0.23
  -3 -10   1    0.63    0.23
  -3 -10   1    0.46    0.23
   2  10  -1   -0.23    0.22
   2  10  -1   -0.16    0.31
  -2 -10   1    0.13    0.21
  -2 -10   1    0.04    0.21
  -2 -10   1   -0.24    0.20
   1  10  -1    2.02    0.33
  -1 -10   1    1.83    0.33
  -1 -10   1    2.31    0.34
  -1 -10   1    2.26    0.32
   0  10  -1    0.26    0.22
   0  10  -1    0.53    0.29
   0 -10   1    0.06    0.21
   0 -10   1    0.11    0.22
   0 -10   1    0.40    0.20
  -1  10  -1   -0.12    0.22
  -1  10  -1    0.10    0.19
  -1  10  -1   -0.07    0.20
  -1  10  -1    0.13    0.29
   1 -10   1    0.28    0.22
   1 -10   1   -0.08    0.18
  -2  10  -1   -0.01    0.19
  -2  10  -1   -0.22    0.24
  -2  10  -1   -0.02    0.21
   2 -10   1   -0.42    0.17
   2 -10   1   -0.22    0.19
   2 -10   1    0.08    0.22
  -3  10  -1    0.08    0.53
  -3  10  -1    0.39    0.21
  -3  10  -1    0.27    0.25
  -3  10  -1    0.73    0.23
  -3  10  -1    0.75    0.64
   3 -10   1   -0.11    0.50
   3 -10   1    0.45    0.24
  -4  10  -1    0.27    0.22
  -4  10  -1   -0.20    0.56
  -4  10  -1   -0.88    0.34
  -4  10  -1   -0.10    0.32
  -4  10  -1    0.25    0.25
   4 -10   1   -0.09    0.31
  -5  10  -1    0.04    0.37
  -5  10  -1   -0.19    0.55
  -5  10  -1    0.07    0.22
  -5  10  -1    0.22    0.21
   5 -10   1    0.06    0.26
   5 -10   1    0.41    0.30
   5 -10   1   -0.42    0.46
  -6  10  -1    0.34    0.24
  -6  10  -1    0.17    0.22
  -6  10  -1    0.24    0.40
  -6  10  -1    0.45    0.25
  -6  10  -1    0.09    0.58
   6 -10   1    0.76    0.44
   6 -10   1    0.14    0.29
   6 -10   1   -0.45    0.30
  -7  10  -1    0.23    0.22
  -7  10  -1    0.64    0.24
  -7  10  -1   -0.55    0.56
  -7  10  -1   -0.54    0.37
   7 -10   1   -0.02    0.37
   7 -10   1    0.34    0.29
  -8  10  -1    0.18    0.19
  -8  10  -1    0.09    0.56
  -8  10  -1   -0.68    0.34
  -8  10  -1    0.36    0.24
   8 -10   1   -0.17    0.25
  12   9  -1    0.45    0.32
 -12  -9   1   -0.19    0.97
 -12  -9   1    0.01    0.26
 -12  -9   1    0.37    0.24
  11   9  -1    0.42    0.32
  11   9  -1    0.89    0.81
 -11  -9   1   -0.19    0.23
 -11  -9   1   -1.00    0.66
  10   9  -1    0.09    0.84
  10   9  -1   -0.52    1.06
  10   9  -1   -0.06    0.38
 -10  -9   1    0.36    0.22
 -10  -9   1    0.51    0.25
 -10  -9   1    0.38    0.25
   9   9  -1   -1.46    0.75
   9   9  -1   -0.42    0.66
   9   9  -1    0.28    0.29
   9   9  -1    0.15    0.33
  -9  -9   1   -0.06    0.22
  -9  -9   1    0.18    0.23
  -9  -9   1   -0.31    0.24
  -9  -9   1   -1.50    0.62
   8   9  -1    3.22    0.50
   8   9  -1    3.61    0.44
   8   9  -1    1.53    0.88
   8   9  -1    2.65    0.47
   8   9  -1    2.50    1.18
  -8  -9   1    1.98    0.41
  -8  -9   1   -0.03    1.10
  -8  -9   1    3.24    0.44
  -8  -9   1    3.25    0.39
   7   9  -1    0.09    0.32
   7   9  -1    0.29    0.26
   7   9  -1   -0.08    1.04
   7   9  -1    0.30    0.28
  -7  -9   1    0.58    0.22
  -7  -9   1    0.63    0.23
  -7  -9   1    0.26    0.24
   6   9  -1    0.80    0.28
   6   9  -1    0.81    0.29
  -6  -9   1    0.59    0.22
  -6  -9   1    0.55    0.24
  -6  -9   1    1.06    0.24
   5   9  -1    2.88    0.44
   5   9  -1    3.55    0.43
   5   9  -1    2.37    0.38
  -5  -9   1    2.71    0.41
  -5  -9   1    3.85    0.39
  -5  -9   1    2.91    0.39
   4   9  -1    0.97    0.28
   4   9  -1    1.36    0.24
   4   9  -1    0.65    0.28
  -4  -9   1    0.94    0.22
  -4  -9   1    1.29    0.25
  -4  -9   1    0.60    0.22
   3   9  -1   -0.03    0.24
   3   9  -1    0.16    0.24
   3   9  -1    0.39    0.19
  -3  -9   1   -0.10    0.19
  -3  -9   1    0.29    0.24
  -3  -9   1   -0.05    0.20
   2   9  -1    0.04    0.24
   2   9  -1    0.15    0.20
  -2  -9   1    0.11    0.21
  -2  -9   1    0.17    0.21
  -2  -9   1    0.21    0.21
   1   9  -1    0.76    0.21
   1   9  -1    0.83    0.27
  -1  -9   1    0.76    0.24
  -1  -9   1    0.90    0.23
  -1  -9   1    0.68    0.23
   0   9  -1    0.26    0.18
   0   9  -1    0.33    0.24
   0  -9   1    0.17    0.20
   0  -9   1    0.03    0.21
   0  -9   1   -0.25    0.19
  -1   9  -1    0.92    0.24
   1  -9   1    1.14    0.24
   1  -9   1    1.06    0.22
  -2   9  -1   -0.21    0.20
  -2   9  -1   -0.04    0.18
  -2   9  -1    0.27    0.19
  -2   9  -1   -0.09    0.30
   2  -9   1    0.19    0.19
   2  -9   1    0.07    0.21
   2  -9   1   -0.02    0.17
  -3   9  -1    1.07    0.35
  -3   9  -1    0.38    0.20
  -3   9  -1    0.38    0.20
   3  -9   1   -0.10    0.17
   3  -9   1    0.87    0.22
   3  -9   1   -0.13    0.26
  -4   9  -1    0.26    0.35
  -4   9  -1    0.10    0.20
  -4   9  -1    0.87    0.24
  -4   9  -1    0.71    0.22
   4  -9   1    0.46    0.24
  -5   9  -1    0.37    0.81
  -5   9  -1    2.48    0.35
  -5   9  -1    1.65    0.30
  -5   9  -1    1.36    0.30
  -5   9  -1    1.16    0.45
   5  -9   1    1.04    0.51
   5  -9   1    1.67    0.35
   5  -9   1    2.10    0.31
  -6   9  -1    0.11    0.48
  -6   9  -1    0.44    0.23
  -6   9  -1    0.57    0.57
  -6   9  -1    0.61    0.23
  -6   9  -1    0.01    0.32
   6  -9   1    0.56    0.25
   6  -9   1    0.07    0.28
   6  -9   1    1.15    0.46
  -7   9  -1    1.17    0.62
  -7   9  -1    0.22    0.23
  -7   9  -1   -0.56    0.39
  -7   9  -1   -0.02    0.20
  -7   9  -1    0.26    0.21
   7  -9   1    0.10    0.27
   7  -9   1   -0.35    0.38
   7  -9   1    0.71    0.33
  -8   9  -1    0.21    0.23
  -8   9  -1   -1.07    0.55
  -8   9  -1    0.53    0.40
  -8   9  -1    0.37    0.21
   8  -9   1    0.47    0.29
   8  -9   1    0.46    0.32
  -9   9  -1   -0.22    0.54
  -9   9  -1    0.09    0.18
  -9   9  -1   -0.10    0.21
  -9   9  -1    0.18    0.46
   9  -9   1    0.19    0.24
   9  -9   1   -0.43    0.56
  12   8  -1    0.78    0.32
  12   8  -1    0.30    0.77
 -12  -8   1    0.12    0.22
 -12  -8   1    0.84    0.65
 -12  -8   1    0.29    0.26
  11   8  -1   -1.18    0.72
  11   8  -1    0.02    0.31
  11   8  -1    0.68    0.72
 -11  -8   1    0.12    0.25
 -11  -8   1    1.16    0.70
 -11  -8   1   -0.21    0.24
  10   8  -1    0.17    0.61
  10   8  -1    0.15    0.28
  10   8  -1   -0.36    0.65
  10   8  -1    0.67    0.35
 -10  -8   1    0.49    0.24
 -10  -8   1    0.33    0.22
 -10  -8   1    0.81    0.22
 -10  -8   1    0.30    0.67
   9   8  -1    2.01    0.42
   9   8  -1    3.19    0.48
   9   8  -1    1.92    0.69
   9   8  -1    1.93    0.65
  -9  -8   1    3.45    0.39
  -9  -8   1    3.36    0.37
  -9  -8   1    1.18    0.71
   8   8  -1    2.39    0.43
   8   8  -1    0.70    1.13
   8   8  -1    2.44    0.41
   8   8  -1    3.39    0.48
  -8  -8   1    2.81    0.41
  -8  -8   1    3.54    0.39
  -8  -8   1    3.14    0.38
   7   8  -1    0.12    0.24
   7   8  -1    0.21    0.25
  -7  -8   1   -0.17    0.17
  -7  -8   1    0.14    0.18
  -7  -8   1   -0.16    0.21
   6   8  -1    3.45    0.46
   6   8  -1    3.14    0.44
   6   8  -1    3.14    0.41
  -6  -8   1    3.17    0.40
  -6  -8   1    4.32    0.41
  -6  -8   1    3.04    0.42
   5   8  -1    0.78    0.19
   5   8  -1    0.29    0.24
   5   8  -1    0.50    0.23
  -5  -8   1    0.54    0.21
  -5  -8   1    0.44    0.19
   4   8  -1    1.66    0.30
   4   8  -1    1.97    0.32
   4   8  -1    1.65    0.27
  -4  -8   1    1.31    0.34
  -4  -8   1    2.03    0.27
   3   8  -1    0.49    0.20
   3   8  -1    0.89    0.25
  -3  -8   1    1.36    0.21
  -3  -8   1    0.76    0.21
   2   8  -1    0.71    0.20
   2   8  -1    0.80    0.25
  -2  -8   1    1.18    0.23
  -2  -8   1    0.91    0.22
   1   8  -1    1.65    0.30
   1   8  -1    1.82    0.26
  -1  -8   1    1.61    0.28
   0   8  -1    3.96    0.44
   0   8  -1    3.32    0.41
   0  -8   1    2.94    0.42
   0  -8   1    3.18    0.42
  -1   8  -1    2.00    0.41
  -1   8  -1    2.57    0.32
   1  -8   1    1.78    0.33
   1  -8   1    2.91    0.33
  -2   8  -1    2.27    0.47
  -2   8  -1    2.72    0.40
  -2   8  -1    3.63    0.40
   2  -8   1    3.86    0.40
  -3   8  -1    1.21    0.25
  -3   8  -1    1.01    0.25
  -3   8  -1    1.70    0.24
  -3   8  -1    0.90    0.34
   3  -8   1    1.71    0.34
   3  -8   1    1.21    0.24
  -4   8  -1    1.84    0.30
  -4   8  -1    1.75    0.39
  -4   8  -1    2.15    0.28
  -4   8  -1    1.94    0.41
   4  -8   1    2.10    0.31
  -5   8  -1    1.48    0.42
  -5   8  -1    1.87    0.30
  -5   8  -1    1.98    0.28
  -5   8  -1    1.74    0.32
   5  -8   1    2.24    0.32
  -6   8  -1    1.01    0.69
  -6   8  -1    0.37    0.21
  -6   8  -1   -0.39    0.21
  -6   8  -1   -0.19    0.35
  -6   8  -1    0.15    0.26
   6  -8   1    0.07    0.26
   6  -8   1    0.34    0.22
   6  -8   1   -0.25    0.44
  -7   8  -1    1.68    0.28
  -7   8  -1    1.52    0.27
  -7   8  -1    0.07    0.59
  -7   8  -1    1.44    0.29
   7  -8   1    0.56    0.43
   7  -8   1    0.48    0.46
   7  -8   1    1.13    0.32
   7  -8   1    1.45    0.32
  -8   8  -1    0.28    0.32
  -8   8  -1    0.34    0.24
  -8   8  -1   -0.16    0.60
  -8   8  -1   -0.06    0.42
  -8   8  -1    0.18    0.21
   8  -8   1    0.56    0.29
   8  -8   1   -0.03    0.35
  -9   8  -1    0.27    0.23
  -9   8  -1   -0.16    0.58
  -9   8  -1    0.28    0.19
   9  -8   1   -0.59    0.62
   9  -8   1    0.20    0.25
 -10   8  -1    0.10    0.21
 -10   8  -1   -0.04    0.17
 -10   8  -1    0.09    0.55
  10  -8   1    0.21    0.24
  12   7  -1    0.00    0.30
  12   7  -1    0.92    0.66
  12   7  -1   -0.40    0.64
 -12  -7   1    0.20    0.30
 -12  -7   1   -0.16    0.68
 -12  -7   1    0.36    0.21
  11   7  -1    0.96    0.69
  11   7  -1   -0.22    0.61
 -11  -7   1   -0.04    0.19
 -11  -7   1   -0.18    0.20
 -11  -7   1    0.16    0.25
  10   7  -1    0.30    0.54
  10   7  -1    0.69    0.33
  10   7  -1    0.26    0.25
  10   7  -1    0.46    0.54
 -10  -7   1   -0.60    0.65
 -10  -7   1    0.68    0.20
 -10  -7   1    1.01    0.25
 -10  -7   1    0.60    0.22
   9   7  -1    1.57    0.53
   9   7  -1    0.49    0.33
   9   7  -1    0.42    0.26
  -9  -7   1    0.75    0.23
  -9  -7   1    1.06    0.24
  -9  -7   1    2.47    0.66
  -9  -7   1    0.12    0.37
   8   7  -1    3.71    0.44
   8   7  -1    3.29    0.45
  -8  -7   1    2.77    0.41
  -8  -7   1    2.46    0.50
  -8  -7   1    3.11    0.40
  -8  -7   1    3.40    0.38
   7   7  -1    2.72    0.40
  -7  -7   1    2.69    0.36
  -7  -7   1    2.98    0.35
  -7  -7   1    2.91    0.38
   6   7  -1   -0.02    0.15
   6   7  -1    0.04    0.20
  -6  -7   1   -0.07    0.18
  -6  -7   1    0.35    0.17
  -6  -7   1    0.15    0.18
   5   7  -1    3.03    0.37
   5   7  -1    2.46    0.34
   5   7  -1    2.08    0.37
  -5  -7   1    3.29    0.34
  -5  -7   1    2.67    0.36
   4   7  -1    2.84    0.38
   4   7  -1    2.54    0.38
   4   7  -1    2.30    0.37
  -4  -7   1    3.35    0.34
  -4  -7   1    2.90    0.36
   3   7  -1    8.52    0.91
   3   7  -1    8.41    0.91
   3   7  -1    8.98    0.92
  -3  -7   1    9.55    0.91
  -3  -7   1    7.24    0.89
   2   7  -1    1.88    0.31
   2   7  -1    2.10    0.29
  -2  -7   1    2.02    0.30
  -2  -7   1    2.39    0.35
   1   7  -1    1.41    0.24
   1   7  -1    0.75    0.19
  -1  -7   1    0.82    0.21
   0   7  -1    3.57    0.41
   0   7  -1    3.33    0.43
   0  -7   1    3.36    0.41
  -1   7  -1    1.10    0.21
  -1   7  -1    1.19    0.31
   1  -7   1    0.91    0.22
  -2   7  -1    0.02    0.27
  -2   7  -1    0.46    0.17
   2  -7   1    0.09    0.17
  -3   7  -1    0.45    0.17
  -3   7  -1    0.40    0.20
  -3   7  -1    0.30    0.27
   3  -7   1    0.48    0.18
   3  -7   1    0.11    0.21
  -4   7  -1    2.28    0.30
  -4   7  -1    2.37    0.31
  -4   7  -1    2.09    0.31
   4  -7   1    1.75    0.29
  -5   7  -1    0.20    0.17
  -5   7  -1    0.61    0.21
  -5   7  -1    0.13    0.20
  -5   7  -1    0.20    0.30
   5  -7   1    0.35    0.19
  -6   7  -1    3.66    0.39
  -6   7  -1    2.37    0.39
  -6   7  -1    3.22    0.40
  -6   7  -1    2.35    0.50
   6  -7   1    3.27    0.40
  -7   7  -1    0.17    0.23
  -7   7  -1   -0.01    0.20
  -7   7  -1    0.00    0.18
  -7   7  -1   -0.10    0.37
   7  -7   1    0.51    0.42
   7  -7   1    0.21    0.36
   7  -7   1   -0.12    0.22
   7  -7   1   -0.67    0.52
  -8   7  -1    2.45    0.30
  -8   7  -1    1.64    0.30
  -8   7  -1   -0.14    0.59
  -8   7  -1    1.82    0.29
   8  -7   1    1.22    0.41
   8  -7   1    1.48    0.47
   8  -7   1    2.08    0.35
   8  -7   1    1.03    0.40
  -9   7  -1    0.00    0.20
  -9   7  -1    0.00    0.21
  -9   7  -1    0.32    0.19
  -9   7  -1    0.89    1.08
   9  -7   1    0.51    0.35
 -10   7  -1    0.27    0.23
 -10   7  -1    0.25    0.57
 -10   7  -1   -0.03    0.17
  10  -7   1    0.12    0.25
  13   6  -1    0.33    0.28
  13   6  -1    0.65    0.69
 -13  -6   1    0.42    0.20
 -13  -6   1    0.42    0.26
 -13  -6   1   -0.44    0.84
  12   6  -1   -0.33    0.54
  12   6  -1    0.57    0.57
  12   6  -1    0.11    0.29
 -12  -6   1    0.00    0.69
 -12  -6   1    0.41    0.19
 -12  -6   1    0.16    0.26
  11   6  -1    0.03    0.25
  11   6  -1    0.33    0.36
  11   6  -1   -0.11    0.29
  11   6  -1    0.02    0.56
  11   6  -1   -0.05    0.49
 -11  -6   1    0.78    0.69
 -11  -6   1   -0.16    0.19
 -11  -6   1   -0.10    0.18
 -11  -6   1   -0.38    0.23
  10   6  -1    0.97    0.58
  10   6  -1    0.99    0.25
  10   6  -1    1.13    0.34
  10   6  -1    0.69    0.38
  10   6  -1    1.68    0.57
 -10  -6   1    0.79    0.22
 -10  -6   1    1.05    0.24
 -10  -6   1    1.07    0.24
 -10  -6   1    0.86    0.69
   9   6  -1    0.36    0.23
  -9  -6   1   -0.02    0.16
  -9  -6   1    0.20    0.18
  -9  -6   1    0.01    0.54
  -9  -6   1   -0.06    0.17
   8   6  -1    0.17    0.22
   8   6  -1    0.68    0.22
  -8  -6   1    0.70    0.18
  -8  -6   1    0.08    0.29
  -8  -6   1    0.44    0.17
  -8  -6   1    0.20    0.18
   7   6  -1    0.39    0.16
   7   6  -1    0.03    0.19
  -7  -6   1    0.31    0.15
  -7  -6   1    0.35    0.18
  -7  -6   1    0.20    0.18
   6   6  -1    6.58    0.69
   6   6  -1    6.21    0.69
   6   6  -1    5.54    0.67
  -6  -6   1    6.26    0.67
  -6  -6   1    6.55    0.68
   5   6  -1   11.72    1.30
   5   6  -1   12.90    1.33
   5   6  -1   12.61    1.32
  -5  -6   1   13.04    1.31
  -5  -6   1   12.76    1.31
   4   6  -1    3.23    0.42
   4   6  -1    3.44    0.44
   4   6  -1    3.60    0.41
  -4  -6   1    3.70    0.41
   3   6  -1   21.91    2.47
   3   6  -1   25.19    2.46
   3   6  -1   24.05    2.48
  -3  -6   1   25.36    2.46
   2   6  -1    2.73    0.35
   2   6  -1    2.81    0.36
  -2  -6   1    2.99    0.35
   1   6  -1    1.84    0.25
   1   6  -1    1.81    0.28
  -1  -6   1    2.05    0.26
   0   6  -1    1.95    0.39
   0   6  -1    2.94    0.34
   0  -6   1    2.69    0.32
  -1   6  -1   10.28    1.11
  -1   6  -1    9.88    1.04
   1  -6   1    9.73    1.04
  -2   6  -1    0.59    0.28
  -2   6  -1    1.35    0.20
   2  -6   1    1.44    0.22
  -3   6  -1    1.41    0.30
  -3   6  -1    1.67    0.34
  -3   6  -1    2.05    0.26
   3  -6   1    2.08    0.27
  -4   6  -1    1.13    0.30
  -4   6  -1    1.37    0.23
  -4   6  -1    0.87    0.19
   4  -6   1    0.63    0.19
  -5   6  -1    0.61    0.22
  -5   6  -1    1.49    0.21
   5  -6   1    1.28    0.22
  -6   6  -1    3.60    0.45
  -6   6  -1    3.45    0.53
  -6   6  -1    3.94    0.46
  -6   6  -1    3.88    0.44
   6  -6   1    3.60    0.54
  -7   6  -1    0.27    0.33
  -7   6  -1    0.20    0.20
  -7   6  -1   -0.01    0.19
  -7   6  -1    0.30    0.18
   7  -6   1    0.34    0.19
  -8   6  -1    2.06    0.31
  -8   6  -1    2.34    0.34
  -8   6  -1    2.31    0.31
   8  -6   1    1.24    0.44
   8  -6   1    1.65    0.33
   8  -6   1    2.29    0.32
  -9   6  -1    0.32    0.19
  -9   6  -1   -0.43    0.61
  -9   6  -1    0.51    0.22
  -9   6  -1    0.31    0.20
   9  -6   1    0.57    0.28
   9  -6   1    0.60    0.44
   9  -6   1    0.40    0.25
 -10   6  -1   -0.03    0.19
 -10   6  -1    0.02    0.21
 -10   6  -1   -0.26    0.60
  10  -6   1    0.29    0.26
 -11   6  -1    0.06    0.55
 -11   6  -1    0.06    0.17
 -11   6  -1   -0.27    0.21
  11  -6   1    0.06    0.24
  13   5  -1    0.57    0.58
  13   5  -1   -0.99    0.66
  13   5  -1   -0.03    0.26
 -13  -5   1    0.09    0.26
 -13  -5   1    0.26    0.68
 -13  -5   1    0.16    0.19
  12   5  -1    0.43    0.52
  12   5  -1    0.62    0.37
  12   5  -1    1.06    0.72
  12   5  -1    0.56    0.30
 -12  -5   1    0.43    0.26
 -12  -5   1    0.66    0.21
 -12  -5   1    0.29    0.70
  11   5  -1    0.13    0.28
  11   5  -1   -0.09    0.36
  11   5  -1    0.00    0.59
  11   5  -1    0.57    0.47
  11   5  -1    0.49    0.23
 -11  -5   1    0.28    0.20
 -11  -5   1    0.29    0.18
 -11  -5   1    0.15    0.21
 -11  -5   1    0.19    0.67
  10   5  -1    0.65    0.55
  10   5  -1    0.44    0.26
  10   5  -1    0.38    0.47
 -10  -5   1   -0.53    0.68
 -10  -5   1    1.15    0.23
 -10  -5   1    1.27    0.21
 -10  -5   1    1.39    0.56
   9   5  -1    0.04    0.20
  -9  -5   1    0.09    0.16
  -9  -5   1    0.12    0.17
  -9  -5   1    0.10    0.17
  -9  -5   1    0.18    0.30
   8   5  -1    1.77    0.29
   8   5  -1    2.07    0.30
  -8  -5   1    1.94    0.32
  -8  -5   1    1.45    0.36
  -8  -5   1    1.76    0.26
   7   5  -1    1.61    0.23
   7   5  -1    1.91    0.28
   7   5  -1    1.94    0.27
  -7  -5   1    1.93    0.36
  -7  -5   1    1.44    0.24
   6   5  -1   13.73    1.41
   6   5  -1   13.03    1.43
   6   5  -1   13.51    1.43
  -6  -5   1   14.09    1.42
  -6  -5   1   14.32    1.42
   5   5  -1   16.42    1.71
   5   5  -1   16.66    1.70
   5   5  -1   16.53    1.72
  -5  -5   1   16.89    1.70
   4   5  -1    6.46    0.70
   4   5  -1    6.00    0.70
   4   5  -1    6.16    0.68
  -4  -5   1    7.18    0.69
   3   5  -1   57.00    5.46
   3   5  -1   52.30    5.47
   3   5  -1   52.22    5.46
  -3  -5   1   54.47    5.46
   2   5  -1    1.35    0.23
   2   5  -1    1.37    0.20
  -2  -5   1    1.23    0.20
   1   5  -1   16.95    1.94
   1   5  -1   20.10    1.93
  -1  -5   1   19.90    1.94
   0   5  -1   10.67    1.10
   0  -5   1   10.53    1.10
  -1   5  -1    0.61    0.14
  -1   5  -1    0.13    0.21
   1  -5   1    0.61    0.16
  -2   5  -1    1.76    0.23
  -2   5  -1    1.80    0.30
   2  -5   1    1.58    0.29
  -3   5  -1   25.48    2.50
  -3   5  -1   22.52    2.54
   3  -5   1   25.74    2.51
  -4   5  -1    5.53    0.57
  -4   5  -1    5.06    0.61
  -4   5  -1    5.38    0.55
   4  -5   1    4.24    0.54
  -5   5  -1    0.67    0.20
  -5   5  -1    0.69    0.28
  -5   5  -1    0.53    0.17
   5  -5   1    0.53    0.16
  -6   5  -1    1.57    0.22
  -6   5  -1    1.25    0.24
  -6   5  -1    0.90    0.32
  -6   5  -1    1.18    0.23
   6  -5   1    1.16    0.21
  -7   5  -1   -0.05    0.17
  -7   5  -1   -0.28    0.17
  -7   5  -1    0.14    0.28
  -7   5  -1    0.02    0.15
   7  -5   1    0.08    0.22
  -8   5  -1    4.19    0.47
  -8   5  -1    3.85    0.64
  -8   5  -1    3.30    0.47
  -8   5  -1    4.15    0.46
   8  -5   1    3.17    0.65
   8  -5   1    4.08    0.51
   8  -5   1    3.69    0.46
  -9   5  -1    2.05    0.31
  -9   5  -1    1.99    0.32
  -9   5  -1    2.28    0.30
   9  -5   1    2.15    0.51
   9  -5   1    1.97    0.35
   9  -5   1    1.82    0.34
 -10   5  -1    0.53    0.23
 -10   5  -1    0.57    0.19
 -10   5  -1    0.50    0.20
 -10   5  -1   -0.58    0.74
  10  -5   1    0.54    0.30
  10  -5   1    1.45    0.47
 -11   5  -1    0.11    0.17
 -11   5  -1   -0.47    0.33
 -11   5  -1   -0.13    0.57
  11  -5   1   -0.06    0.46
  11  -5   1   -0.23    0.24
  13   4  -1    0.66    0.27
  13   4  -1   -0.54    0.70
  13   4  -1    0.05    0.49
  13   4  -1    0.53    0.36
 -13  -4   1    0.12    0.24
 -13  -4   1    0.00    0.66
 -13  -4   1   -0.07    0.18
  12   4  -1    0.39    0.36
  12   4  -1   -0.61    0.58
  12   4  -1    0.42    0.28
  12   4  -1   -0.24    0.74
 -12  -4   1    0.15    0.24
 -12  -4   1    0.26    0.23
 -12  -4   1    0.01    0.23
 -12  -4   1    0.84    0.70
  11   4  -1   -0.14    0.45
  11   4  -1    0.60    0.22
  11   4  -1    0.31    0.54
  11   4  -1    0.29    0.35
  11   4  -1    0.11    0.26
 -11  -4   1    0.45    0.20
 -11  -4   1    0.44    0.21
 -11  -4   1    0.27    0.19
 -11  -4   1   -0.35    0.68
  10   4  -1    4.57    0.57
  10   4  -1    5.55    0.61
  10   4  -1    3.62    0.92
  10   4  -1    5.83    0.67
 -10  -4   1    6.03    0.68
 -10  -4   1    4.18    0.66
 -10  -4   1    4.69    0.56
   9   4  -1    1.62    0.28
  -9  -4   1    1.94    0.27
  -9  -4   1    1.39    0.36
  -9  -4   1    1.73    0.26
  -9  -4   1    1.84    0.26
  -8  -4   1    0.63    0.28
  -8  -4   1    0.69    0.17
  -8  -4   1    0.77    0.17
  -8  -4   1    0.64    0.17
   7   4  -1    3.87    0.45
   7   4  -1    3.41    0.41
   7   4  -1    3.82    0.45
  -7  -4   1    3.64    0.50
  -7  -4   1    4.07    0.43
   6   4  -1    2.65    0.34
   6   4  -1    2.66    0.32
   6   4  -1    2.50    0.35
  -6  -4   1    2.87    0.33
   5   4  -1   17.22    1.84
   5   4  -1   16.94    1.84
   5   4  -1   18.22    1.83
  -5  -4   1   18.71    1.84
  -5  -4   1   18.50    1.83
   4   4  -1   23.42    2.39
   4   4  -1   24.74    2.38
   4   4  -1   24.38    2.40
  -4  -4   1   21.12    2.40
   3   4  -1    5.02    0.57
   3   4  -1    5.23    0.57
   3   4  -1    5.43    0.56
   2   4  -1   22.84    2.48
   2   4  -1   25.08    2.47
  -2  -4   1   25.17    2.47
   1   4  -1    9.46    0.96
   1   4  -1    8.68    0.97
  -1  -4   1    9.71    0.97
   0   4  -1   26.46    3.02
   0   4  -1   31.97    2.99
   0  -4   1   30.18    2.99
  -1   4  -1    5.91    0.64
  -1   4  -1    6.02    0.66
   1  -4   1    5.96    0.64
  -2   4  -1    2.37    0.30
  -2   4  -1    3.31    0.36
   2  -4   1    2.43    0.31
  -3   4  -1   38.00    4.03
  -3   4  -1   40.85    4.01
   3  -4   1   40.00    4.01
  -4   4  -1    0.53    0.16
  -4   4  -1    1.26    0.20
   4  -4   1    0.53    0.15
  -5   4  -1   11.20    1.29
  -5   4  -1   12.56    1.25
  -5   4  -1   12.62    1.24
   5  -4   1   11.29    1.23
  -6   4  -1    5.88    0.67
  -6   4  -1    5.26    0.72
  -6   4  -1    7.35    0.68
   6  -4   1    6.10    0.66
  -7   4  -1    2.78    0.43
  -7   4  -1    3.05    0.50
  -7   4  -1    4.21    0.43
  -7   4  -1    4.07    0.44
   7  -4   1    4.03    0.43
  -8   4  -1    3.81    0.50
  -8   4  -1    4.52    0.50
  -8   4  -1    4.96    0.63
  -8   4  -1    4.37    0.50
   8  -4   1    3.89    0.52
  -9   4  -1    2.07    0.31
  -9   4  -1    2.24    0.33
  -9   4  -1    2.08    0.83
  -9   4  -1    0.34    1.12
  -9   4  -1    2.14    0.31
   9  -4   1    2.95    0.66
   9  -4   1    2.28    0.38
   9  -4   1    2.05    0.33
 -10   4  -1    0.27    0.21
 -10   4  -1    0.11    0.65
 -10   4  -1   -0.08    0.18
 -10   4  -1    0.15    0.17
  10  -4   1    0.49    0.41
  10  -4   1    0.06    0.24
  10  -4   1    0.21    0.38
 -11   4  -1    0.00    0.60
 -11   4  -1    0.33    0.19
 -11   4  -1    0.37    0.24
  11  -4   1    0.54    0.27
  11  -4   1    0.99    0.44
 -12   4  -1    0.14    0.21
 -12   4  -1   -0.21    0.55
 -12   4  -1    0.06    0.17
  12  -4   1    0.07    0.24
  12  -4   1    0.42    0.50
  13   3  -1    0.86    0.36
  13   3  -1    0.48    0.53
  13   3  -1    2.13    0.70
  13   3  -1    1.13    0.29
 -13  -3   1    0.62    0.27
 -13  -3   1   -0.09    0.69
 -13  -3   1    1.24    0.23
  12   3  -1    0.33    0.38
  12   3  -1    0.80    0.46
 -12  -3   1    0.19    0.80
 -12  -3   1    0.73    0.24
 -12  -3   1    0.74    0.21
 -12  -3   1    0.47    0.20
  11   3  -1   -0.35    0.44
  11   3  -1    0.15    0.20
  11   3  -1    1.49    0.51
  11   3  -1    0.50    0.35
  11   3  -1    0.21    0.25
 -11  -3   1   -1.79    0.64
 -11  -3   1    0.45    0.19
 -11  -3   1    0.50    0.20
 -11  -3   1    0.63    0.21
  10   3  -1    3.35    0.47
  10   3  -1    2.48    0.41
 -10  -3   1    3.06    0.37
 -10  -3   1    3.37    0.38
 -10  -3   1    2.59    0.48
 -10  -3   1    2.61    0.38
   9   3  -1    1.54    0.27
  -9  -3   1    1.56    0.24
  -9  -3   1    1.77    0.36
  -9  -3   1    1.66    0.25
  -9  -3   1    1.37    0.24
   8   3  -1    0.48    0.17
  -8  -3   1    0.42    0.15
  -8  -3   1    0.29    0.23
  -8  -3   1    0.88    0.25
   7   3  -1    0.87    0.19
   7   3  -1    0.46    0.19
   7   3  -1    0.56    0.14
  -7  -3   1    0.74    0.16
  -7  -3   1    0.67    0.15
  -7  -3   1    0.78    0.26
   6   3  -1   16.54    1.83
   6   3  -1   17.25    1.81
   6   3  -1   17.18    1.83
  -6  -3   1   18.82    1.87
  -6  -3   1   17.63    1.82
  -6  -3   1   19.71    1.82
   5   3  -1    9.36    0.97
   5   3  -1    9.64    1.01
  -5  -3   1    9.19    0.97
   4   3  -1    8.58    0.90
   4   3  -1    8.82    0.90
  -4  -3   1    8.19    0.88
   3   3  -1   19.03    2.05
   3   3  -1   18.65    2.05
   3   3  -1   21.03    2.04
  -3  -3   1   21.65    2.04
   2   3  -1   56.06    5.60
   2   3  -1   55.45    5.59
   2   3  -1   54.05    5.60
  -2  -3   1   56.32    5.59
   1   3  -1    0.24    0.11
   1   3  -1    0.33    0.15
  -1  -3   1    0.33    0.12
   0   3  -1    0.21    0.11
   0   3  -1    0.24    0.18
   0  -3   1    0.24    0.11
  -1   3  -1    8.23    0.87
  -1   3  -1    7.86    0.84
   1  -3   1    8.29    0.84
  -2   3  -1   25.23    2.62
  -2   3  -1   27.47    2.64
   2  -3   1   24.97    2.62
  -3   3  -1    7.73    0.85
   3  -3   1    8.51    0.85
  -4   3  -1    6.53    0.73
  -4   3  -1    7.74    0.76
   4  -3   1    6.48    0.73
  -5   3  -1   32.11    2.96
  -5   3  -1   25.67    2.99
  -5   3  -1   29.02    3.02
   5  -3   1   29.82    2.96
  -6   3  -1   12.35    1.22
  -6   3  -1   11.09    1.26
  -6   3  -1   11.92    1.20
   6  -3   1   11.00    1.20
  -7   3  -1    1.42    0.26
  -7   3  -1    2.02    0.25
  -7   3  -1    1.80    0.26
   7  -3   1    1.95    0.25
  -8   3  -1    0.16    0.15
  -8   3  -1    0.03    0.16
  -8   3  -1    0.21    0.29
  -8   3  -1   -0.09    0.16
   8  -3   1   -0.10    0.14
  -9   3  -1    0.95    0.46
  -9   3  -1    0.32    0.18
  -9   3  -1    0.35    0.19
  -9   3  -1    0.41    0.21
   9  -3   1    0.34    0.23
   9  -3   1    0.93    0.39
   9  -3   1    0.54    0.18
 -10   3  -1    1.44    0.24
 -10   3  -1    1.38    0.27
 -10   3  -1    1.43    0.26
  10  -3   1    0.91    0.35
  10  -3   1    1.76    0.46
  10  -3   1    1.46    0.30
 -11   3  -1    0.14    1.11
 -11   3  -1    0.15    0.17
 -11   3  -1    0.16    0.18
 -11   3  -1   -0.17    0.21
  11  -3   1    0.30    0.69
 -12   3  -1    0.25    0.22
 -12   3  -1    0.46    0.18
 -12   3  -1    0.51    0.62
  12  -3   1    0.48    0.25
  12  -3   1    0.88    0.44
  13   2  -1    0.07    0.24
  13   2  -1    0.59    0.65
  13   2  -1    0.58    0.34
  13   2  -1    0.07    0.49
 -13  -2   1    0.61    0.20
 -13  -2   1   -0.01    0.68
 -13  -2   1    0.22    0.23
  12   2  -1   -0.22    0.61
  12   2  -1   -0.05    0.40
 -12  -2   1   -0.25    0.82
 -12  -2   1    0.13    0.18
 -12  -2   1    0.37    0.22
 -12  -2   1    0.19    0.19
  11   2  -1    3.40    0.46
  11   2  -1    3.97    0.52
  11   2  -1    2.57    0.42
  11   2  -1    1.69    0.61
 -11  -2   1    4.25    0.43
 -11  -2   1    3.37    0.43
 -11  -2   1    3.35    0.41
  10   2  -1    3.60    0.51
  10   2  -1    4.48    0.57
 -10  -2   1    4.05    0.48
 -10  -2   1    4.35    0.47
 -10  -2   1    3.95    0.48
 -10  -2   1    3.94    0.63
   9   2  -1    0.40    0.18
  -9  -2   1    0.48    0.17
  -9  -2   1    0.31    0.16
  -9  -2   1    0.36    0.15
  -9  -2   1    0.49    0.27
   8   2  -1    1.87    0.25
  -8  -2   1    0.81    0.31
  -8  -2   1    1.68    0.23
  -8  -2   1    1.44    0.23
   7   2  -1    0.35    0.16
   7   2  -1    0.43    0.12
  -7  -2   1    0.59    0.14
  -7  -2   1    0.76    0.16
  -7  -2   1    0.48    0.24
   6   2  -1   47.57    4.88
   6   2  -1   47.01    4.88
   6   2  -1   47.43    4.87
  -6  -2   1   47.50    4.87
  -6  -2   1   51.40    4.87
  -6  -2   1   48.40    4.90
   5   2  -1    8.35    0.91
   5   2  -1    8.18    0.90
  -5  -2   1    9.22    0.94
   4   2  -1    2.91    0.34
   4   2  -1    2.76    0.34
   4   2  -1    2.89    0.32
  -4  -2   1    2.98    0.32
   3   2  -1    7.37    0.75
   3   2  -1    6.68    0.75
   3   2  -1    7.00    0.73
  -3  -2   1    7.19    0.73
   2   2  -1   16.97    1.75
   2   2  -1   17.36    1.74
   2   2  -1   16.64    1.75
  -2  -2   1   17.55    1.74
   1   2  -1    3.74    0.42
   1   2  -1    4.22    0.43
  -1  -2   1    4.02    0.43
   0   2  -1    1.04    0.18
   0   2  -1    1.15    0.14
   0  -2   1    1.02    0.17
   0  -2   1    1.07    0.14
  -1   2  -1    0.70    0.16
   1  -2   1    0.46    0.16
   1  -2   1    0.44    0.11
  -2   2  -1   60.82    6.24
  -2   2  -1   62.43    6.25
   2  -2   1   62.35    6.24
  -3   2  -1   51.79    5.50
  -3   2  -1   59.05    5.51
   3  -2   1   52.68    5.50
  -4   2  -1    1.38    0.20
  -4   2  -1    1.17    0.24
   4  -2   1    1.57    0.19
  -5   2  -1   16.45    1.61
  -5   2  -1   16.13    1.57
  -5   2  -1   14.51    1.56
   5  -2   1   14.22    1.56
  -6   2  -1    8.48    0.88
  -6   2  -1    7.84    0.91
  -6   2  -1    8.33    0.88
   6  -2   1    8.48    0.87
  -7   2  -1    4.62    0.51
  -7   2  -1    4.20    0.56
  -7   2  -1    4.60    0.52
   7  -2   1    4.60    0.50
  -8   2  -1    2.48    0.29
  -8   2  -1    1.55    0.37
  -8   2  -1    2.27    0.28
  -8   2  -1    1.43    0.28
   8  -2   1    2.28    0.27
  -9   2  -1    0.49    0.18
  -9   2  -1    0.47    0.17
  -9   2  -1    0.43    0.33
  -9   2  -1    0.44    0.17
   9  -2   1   -0.03    0.20
 -10   2  -1    3.40    0.43
 -10   2  -1    3.79    0.43
 -10   2  -1    3.56    0.45
  10  -2   1    2.91    0.57
  10  -2   1    3.75    0.48
 -11   2  -1    0.00    0.25
 -11   2  -1   -0.17    0.21
 -11   2  -1    0.23    0.66
 -11   2  -1    0.07    0.16
  11  -2   1   -0.09    0.35
  11  -2   1    0.25    0.25
 -12   2  -1    0.68    0.21
 -12   2  -1    1.31    0.33
 -12   2  -1    0.04    0.64
  12  -2   1    0.99    0.29
  12  -2   1    2.32    0.63
  12  -2   1    1.60    0.44
  13   1  -1    0.42    0.24
  13   1  -1    0.29    0.34
  13   1  -1    1.06    0.48
  13   1  -1    0.54    0.60
 -13  -1   1    0.37    0.19
 -13  -1   1   -0.27    0.68
 -13  -1   1    0.27    0.23
  12   1  -1    0.34    0.46
  12   1  -1    0.59    0.96
 -12  -1   1    0.70    0.81
 -12  -1   1    0.39    0.18
 -12  -1   1    0.13    0.22
 -12  -1   1    0.09    0.20
  11   1  -1    1.35    0.42
  11   1  -1    1.59    0.46
  11   1  -1    1.59    0.30
  11   1  -1    1.66    0.37
  11   1  -1    0.96    0.46
 -11  -1   1    1.85    0.27
 -11  -1   1    1.31    0.25
 -11  -1   1    1.65    0.27
  10   1  -1    2.28    0.37
 -10  -1   1    2.07    0.27
 -10  -1   1    1.17    0.23
 -10  -1   1    0.62    0.37
 -10  -1   1    1.45    0.24
   9   1  -1    9.48    1.11
  -9  -1   1   10.39    1.10
  -9  -1   1   11.27    1.19
  -9  -1   1   10.52    1.11
  -9  -1   1   11.28    1.12
   8   1  -1    1.98    0.28
  -8  -1   1    1.84    0.28
  -8  -1   1    2.10    0.27
  -8  -1   1    2.21    0.36
   7   1  -1    2.67    0.34
   7   1  -1    2.50    0.31
  -7  -1   1    3.50    0.34
  -7  -1   1    2.64    0.40
  -7  -1   1    2.72    0.32
   6   1  -1   23.78    2.50
   6   1  -1   24.94    2.49
   6   1  -1   24.69    2.49
  -6  -1   1   24.40    2.53
  -6  -1   1   25.61    2.50
  -6  -1   1   24.08    2.50
   5   1  -1   32.49    3.51
   5   1  -1   34.10    3.50
   5   1  -1   35.38    3.51
   5   1  -1   35.97    3.53
  -5  -1   1   36.86    3.54
  -5  -1   1   33.71    3.51
   4   1  -1    1.05    0.16
   4   1  -1    0.70    0.13
   4   1  -1    0.77    0.16
   4   1  -1    0.84    0.11
  -4  -1   1    0.39    0.20
   3   1  -1   26.29    2.55
   3   1  -1   25.94    2.55
   3   1  -1   24.72    2.54
   3   1  -1   24.32    2.54
  -3  -1   1   24.61    2.54
   2   1  -1    5.16    0.48
   2   1  -1    4.36    0.47
   2   1  -1    4.23    0.46
   2   1  -1    4.65    0.46
  -2  -1   1    4.02    0.46
   1   1  -1   24.26    2.57
   1   1  -1   24.48    2.57
   1   1  -1   24.77    2.57
   1   1  -1   26.47    2.57
  -1  -1   1   27.38    2.57
   0   1  -1    3.39    0.34
   0  -1   1    3.17    0.34
   0  -1   1    3.32    0.36
  -1   1  -1    1.65    0.17
  -1   1  -1    1.44    0.19
   1  -1   1    1.44    0.19
   1  -1   1    1.57    0.17
  -2   1  -1    5.70    0.60
  -2   1  -1    4.78    0.56
   2  -1   1    5.79    0.58
  -3   1  -1    3.73    0.39
   3  -1   1    3.38    0.38
  -4   1  -1   24.75    2.58
  -4   1  -1   26.77    2.60
   4  -1   1   24.97    2.58
  -5   1  -1    6.64    0.71
  -5   1  -1    6.87    0.74
   5  -1   1    6.69    0.71
  -6   1  -1   11.15    1.09
  -6   1  -1    9.76    1.04
   6  -1   1    9.24    1.03
  -7   1  -1    2.40    0.30
   7  -1   1    2.39    0.29
  -8   1  -1    2.35    0.31
  -8   1  -1    2.29    0.30
  -8   1  -1    2.84    0.40
   8  -1   1    2.11    0.28
   8  -1   1    2.19    0.29
  -9   1  -1    0.33    0.29
  -9   1  -1    0.47    0.18
  -9   1  -1    0.55    0.18
  -9   1  -1    0.43    0.16
 -10   1  -1    4.11    0.70
 -10   1  -1    4.24    0.47
 -10   1  -1    3.77    0.44
 -10   1  -1    3.80    0.45
  10  -1   1    3.22    0.72
  10  -1   1    2.53    0.50
 -11   1  -1    0.15    0.66
 -11   1  -1   -0.01    0.19
 -11   1  -1    0.15    0.18
 -11   1  -1    0.18    0.17
  11  -1   1    0.47    0.35
  11  -1   1    0.12    0.24
 -12   1  -1    0.67    0.25
 -12   1  -1    0.05    0.66
 -12   1  -1    1.04    0.22
  12  -1   1    0.91    0.40
  12  -1   1    0.89    0.56
  12  -1   1    1.29    0.31
 -13   1  -1    0.18    0.17
 -13   1  -1    0.06    0.21
 -13   1  -1    0.22    0.58
  13  -1   1   -0.38    0.35
  13  -1   1    0.27    0.97
  13   0  -1    0.56    0.32
  13   0  -1    0.03    0.50
  13   0  -1    0.30    0.23
  13   0  -1    1.09    0.56
 -13   0   1   -0.31    0.68
 -13   0   1    0.41    0.24
 -13   0   1    0.28    0.19
  12   0  -1    0.63    0.54
  12   0  -1    0.61    0.24
  12   0  -1    0.92    0.36
 -12   0   1    0.70    0.24
 -12   0   1   -0.26    0.69
 -12   0   1    0.88    0.20
 -12   0   1    0.21    0.18
  11   0  -1    3.70    0.56
  11   0  -1    2.67    0.49
 -11   0   1    3.24    0.42
 -11   0   1    3.25    0.40
  10   0  -1    0.63    0.36
  10   0  -1    0.31    0.58
  10   0  -1    0.28    0.30
  10   0  -1    1.23    0.32
 -10   0   1    0.47    0.31
 -10   0   1    0.56    0.19
 -10   0   1    0.63    0.18
 -10   0   1    0.70    0.20
   9   0  -1    8.16    0.92
  -9   0   1    7.35    0.97
  -9   0   1    9.61    0.92
  -9   0   1    8.12    0.91
  -9   0   1    9.47    0.91
   8   0  -1    0.49    0.16
  -8   0   1    0.12    0.15
  -8   0   1    0.83    0.15
  -8   0   1    0.30    0.31
   7   0  -1    4.23    0.46
   7   0  -1    4.00    0.46
   7   0  -1    4.12    0.48
  -7   0   1    4.83    0.48
  -7   0   1    4.41    0.47
  -7   0   1    4.25    0.54
   6   0  -1   19.33    1.91
   6   0  -1   18.06    1.89
   6   0  -1   19.80    1.90
  -6   0   1   19.34    1.90
  -6   0   1   18.14    1.91
  -6   0   1   17.11    1.94
   5   0  -1   21.94    2.08
   5   0  -1   20.08    2.06
   5   0  -1   20.18    2.07
  -5   0   1   20.29    2.09
  -5   0   1   19.35    2.06
   4   0  -1   17.74    1.74
   4   0  -1   15.70    1.74
   4   0  -1   16.94    1.73
   4   0  -1   17.07    1.73
  -4   0   1   18.74    1.76
  -4   0   1   16.36    1.73
   3   0  -1   11.04    1.13
   3   0  -1   11.69    1.14
   3   0  -1   12.17    1.14
   3   0  -1   11.04    1.13
  -3   0   1   10.98    1.13
  -3   0   1    9.64    1.15
   2   0  -1   12.04    1.29
   2   0  -1   12.27    1.28
   2   0  -1   12.31    1.29
   2   0  -1   12.70    1.28
  -2   0   1   14.14    1.30
   1   0  -1   53.35    5.32
   1   0  -1   54.37    5.32
   1   0  -1   52.56    5.32
  -1   0   1   51.74    5.31
  -1   0   1   51.85    5.31
   0   0  -1    0.41    0.06
   0   0  -1    0.51    0.06
   0   0   1    0.51    0.05
   0   0   1    0.54    0.06
  -1   0  -1  123.79   13.61
  -1   0  -1  145.85   13.61
   1   0   1  122.88   13.61
   1   0   1  148.12   13.61
  -2   0  -1   17.56    1.85
  -2   0  -1   18.16    1.84
   2   0   1   18.38    1.84
   2   0   1   18.63    1.84
  -3   0  -1   35.02    3.48
  -3   0  -1   35.32    3.47
   3   0   1   32.68    3.47
  -4   0  -1    5.57    0.59
  -4   0  -1    5.08    0.56
   4   0   1    5.06    0.56
   4   0   1    5.46    0.56
  -5   0  -1    9.05    0.89
  -5   0  -1    7.79    0.84
   5   0   1    7.42    0.83
   5   0   1    8.06    0.83
  -6   0  -1   46.02    4.71
  -6   0  -1   47.39    4.69
   6   0   1   45.67    4.69
  -7   0  -1    4.69    0.61
  -7   0  -1    5.05    0.57
  -7   0  -1    5.33    0.57
   7   0   1    5.60    0.57
  -8   0  -1    1.51    0.23
  -8   0  -1    1.76    0.24
  -8   0  -1    1.33    0.48
   8   0   1    1.33    0.25
   8   0   1    1.87    0.24
  -9   0  -1    1.12    0.21
  -9   0  -1    0.99    0.32
  -9   0  -1    1.57    0.22
  -9   0  -1    0.76    0.20
   9   0   1    0.78    0.18
 -10   0  -1    5.67    0.60
 -10   0  -1    4.54    0.68
 -10   0  -1    5.03    0.63
 -10   0  -1    4.66    0.57
  10   0   1    4.24    0.63
  10   0   1    5.99    0.63
  10   0   1    4.40    0.67
 -11   0  -1    0.48    0.19
 -11   0  -1   -0.70    0.62
 -11   0  -1    0.74    0.22
 -11   0  -1    1.01    0.22
  11   0   1    0.95    0.30
  11   0   1   -0.26    0.46
  11   0   1    1.20    0.38
 -12   0  -1    0.42    0.22
 -12   0  -1    0.42    0.67
  12   0   1   -0.87    0.51
  12   0   1    0.72    0.38
 -13   0  -1    1.71    0.28
 -13   0  -1    1.39    0.30
  13   0   1    2.52    0.70
  13   0   1    1.55    0.39
  13   0   1    1.75    0.31
  13  -1  -1    1.46    0.39
  13  -1  -1    3.21    0.61
  13  -1  -1    2.09    0.32
 -13   1   1    1.98    0.29
 -13   1   1    2.25    0.34
 -13   1   1    0.41    0.69
  12  -1  -1    1.75    0.53
  12  -1  -1    1.11    0.35
  12  -1  -1   -0.17    0.42
 -12   1   1    0.43    0.71
 -12   1   1    0.50    0.28
 -12   1   1    0.84    0.24
  11  -1  -1    1.11    0.42
  11  -1  -1    0.76    0.41
  11  -1  -1    1.55    0.37
  11  -1  -1    1.97    0.33
  11  -1  -1    0.56    0.45
 -11   1   1    1.07    0.23
 -11   1   1    0.57    0.69
 -11   1   1    1.31    0.24
 -11   1   1    1.12    0.26
  10  -1  -1    0.09    0.35
  10  -1  -1    0.43    0.22
  10  -1  -1    0.91    0.32
 -10   1   1    0.37    0.35
 -10   1   1    0.25    0.23
 -10   1   1   -0.53    0.66
 -10   1   1    0.62    0.19
  -9   1   1    0.80    0.17
  -9   1   1    0.72    0.18
  -9   1   1    0.46    0.17
  -9   1   1    0.37    0.28
   8  -1  -1    1.37    0.25
  -8   1   1    2.16    0.36
  -8   1   1    1.76    0.23
  -8   1   1    1.31    0.23
   7  -1  -1    1.14    0.20
   7  -1  -1    1.22    0.16
   7  -1  -1    1.09    0.17
  -7   1   1    0.81    0.19
  -7   1   1    1.00    0.17
  -7   1   1    0.73    0.27
   6  -1  -1   19.55    1.93
   6  -1  -1   18.29    1.92
   6  -1  -1   19.95    1.92
  -6   1   1   17.26    1.93
  -6   1   1   19.26    1.92
   5  -1  -1   18.25    1.93
   5  -1  -1   19.04    1.93
   5  -1  -1   19.77    1.93
  -5   1   1   21.44    1.96
  -5   1   1   16.40    1.94
   4  -1  -1   12.90    1.23
   4  -1  -1   12.63    1.22
  -4   1   1   11.28    1.22
  -4   1   1   10.86    1.25
   3  -1  -1   95.06    9.39
   3  -1  -1   97.51    9.40
  -3   1   1   94.50    9.39
  -3   1   1   85.86    9.40
   2  -1  -1   12.48    1.18
   2  -1  -1   11.31    1.16
   2  -1  -1   10.95    1.17
  -2   1   1   10.98    1.16
   1  -1  -1    5.56    0.59
   1  -1  -1    5.52    0.59
   1  -1  -1    5.93    0.59
  -1   1   1    5.94    0.58
   0  -1  -1    5.35    0.54
   0  -1  -1    5.15    0.54
   0  -1  -1    5.26    0.54
   0   1   1    5.10    0.54
   0   1   1    5.28    0.54
   0   1   1    5.86    0.54
  -1  -1  -1    1.78    0.19
  -1  -1  -1    1.90    0.19
   1   1   1    1.67    0.19
   1   1   1    1.67    0.18
  -2  -1  -1    3.65    0.38
  -2  -1  -1    3.48    0.37
   2   1   1    3.48    0.37
   2   1   1    3.34    0.37
  -3  -1  -1    9.59    1.14
  -3  -1  -1   11.20    1.11
   3   1   1   11.72    1.11
   3   1   1   10.73    1.11
  -4  -1  -1    5.62    0.56
  -4  -1  -1    4.52    0.57
   4   1   1    5.34    0.55
   4   1   1    5.39    0.56
  -5  -1  -1   18.78    1.73
  -5  -1  -1   16.51    1.71
   5   1   1   16.31    1.70
   5   1   1   15.46    1.70
  -6  -1  -1   10.58    1.04
  -6  -1  -1    9.11    0.99
   6   1   1    9.10    0.99
   6   1   1    9.49    0.99
  -7  -1  -1    4.06    0.61
  -7  -1  -1    6.32    0.57
  -7  -1  -1    4.79    0.57
   7   1   1    5.52    0.57
  -8  -1  -1    0.05    0.23
  -8  -1  -1    0.17    0.15
  -8  -1  -1   -0.02    0.14
  -8  -1  -1    0.36    0.15
   8   1   1    0.42    0.15
   8   1   1    0.38    0.13
  -9  -1  -1    1.50    0.25
  -9  -1  -1    1.36    0.34
  -9  -1  -1    1.79    0.24
  -9  -1  -1    1.39    0.24
   9   1   1    1.48    0.22
 -10  -1  -1    3.69    0.50
 -10  -1  -1    4.29    0.82
 -10  -1  -1    4.60    0.58
 -10  -1  -1    4.56    0.52
  10   1   1    4.26    0.59
  10   1   1    4.58    0.57
 -11  -1  -1    0.57    0.18
 -11  -1  -1    0.51    0.22
 -11  -1  -1    0.36    0.22
 -11  -1  -1    0.01    0.66
  11   1   1    1.06    0.48
  11   1   1    0.39    0.29
  11   1   1    1.31    0.38
 -12  -1  -1   -0.48    0.66
 -12  -1  -1    0.06    0.22
 -12  -1  -1    0.36    0.21
 -12  -1  -1    0.30    0.18
  12   1   1    0.95    0.41
  12   1   1    0.00    1.17
 -13  -1  -1   -0.05    0.17
 -13  -1  -1   -0.39    0.59
 -13  -1  -1    0.16    0.21
  13   1   1    0.23    0.24
  13   1   1   -0.74    0.64
  13   1   1    0.00    0.34
  13  -2  -1    0.01    0.32
  13  -2  -1    0.53    0.51
 -13   2   1    0.16    0.17
 -13   2   1    0.50    0.22
 -13   2   1    0.41    0.80
  12  -2  -1    0.13    0.36
  12  -2  -1    0.59    0.27
  12  -2  -1    0.80    0.38
  12  -2  -1    1.31    0.53
  12  -2  -1    0.42    0.34
 -12   2   1    0.77    0.24
 -12   2   1    0.25    0.71
 -12   2   1    0.19    0.17
  11  -2  -1    0.01    0.38
  11  -2  -1    0.78    0.26
  11  -2  -1    1.60    0.48
  11  -2  -1    0.49    0.38
  11  -2  -1    0.40    0.34
 -11   2   1    0.81    0.20
 -11   2   1   -0.40    0.63
 -11   2   1    0.94    0.20
 -11   2   1    0.48    0.22
  10  -2  -1    2.94    0.68
 -10   2   1    2.42    0.32
 -10   2   1    2.30    0.33
  -9   2   1    6.59    0.84
  -9   2   1    8.01    0.76
  -9   2   1    7.18    0.75
  -9   2   1    5.91    0.75
   8  -2  -1   22.00    2.29
  -8   2   1   21.30    2.34
  -8   2   1   23.00    2.30
  -8   2   1   23.06    2.29
  -8   2   1   22.78    2.30
   7  -2  -1    2.07    0.25
   7  -2  -1    1.93    0.24
  -7   2   1    1.68    0.26
  -7   2   1    2.14    0.25
  -7   2   1    1.50    0.32
   6  -2  -1    1.31    0.19
   6  -2  -1    1.21    0.22
   6  -2  -1    1.57    0.22
  -6   2   1    1.07    0.28
  -6   2   1    1.76    0.28
  -6   2   1    1.61    0.20
   5  -2  -1    0.28    0.10
   5  -2  -1    0.12    0.13
  -5   2   1    0.18    0.11
  -5   2   1    0.40    0.20
   4  -2  -1    2.23    0.28
   4  -2  -1    2.45    0.28
  -4   2   1    2.34    0.27
  -4   2   1    2.63    0.33
   3  -2  -1   27.43    2.80
   3  -2  -1   27.40    2.80
  -3   2   1   27.84    2.80
  -3   2   1   28.07    2.82
   2  -2  -1    6.66    0.65
   2  -2  -1    6.74    0.64
   2  -2  -1    5.41    0.67
  -2   2   1    5.51    0.67
  -2   2   1    6.53    0.64
   1  -2  -1   16.54    1.78
   1  -2  -1   18.16    1.77
  -1   2   1   18.21    1.77
  -1   2   1   17.14    1.78
   0  -2  -1    7.07    0.76
   0  -2  -1    7.75    0.76
   0   2   1    8.14    0.76
   0   2   1    6.88    0.76
  -1  -2  -1   52.16    5.05
  -1  -2  -1   49.21    5.05
   1   2   1   49.86    5.05
   1   2   1   49.22    5.05
   2   2   1   14.68    1.55
   2   2   1   15.43    1.55
   2   2   1   15.76    1.55
  -3  -2  -1   73.43    7.65
   3   2   1   75.11    7.65
   3   2   1   77.22    7.65
   3   2   1   77.81    7.65
  -4  -2  -1   11.12    1.11
   4   2   1    9.80    1.08
   4   2   1   10.77    1.08
  -5  -2  -1   29.37    2.90
  -5  -2  -1   29.09    2.92
   5   2   1   28.25    2.89
   5   2   1   27.63    2.89
  -6  -2  -1    2.70    0.34
   6   2   1    2.91    0.34
   6   2   1    3.27    0.35
  -7  -2  -1    7.71    0.76
  -7  -2  -1    7.42    0.76
  -7  -2  -1    6.81    0.80
   7   2   1    6.55    0.76
  -8  -2  -1   -0.24    0.21
  -8  -2  -1    0.02    0.14
  -8  -2  -1    0.04    0.14
  -8  -2  -1    0.05    0.14
   8   2   1   -0.04    0.13
   8   2   1    0.12    0.13
  -9  -2  -1    7.46    0.79
  -9  -2  -1    7.03    0.80
  -9  -2  -1    7.75    0.80
  -9  -2  -1    7.92    0.88
   9   2   1    7.13    0.83
   9   2   1    7.21    0.80
 -10  -2  -1    5.20    0.58
 -10  -2  -1    5.27    0.59
 -10  -2  -1    4.87    0.59
  10   2   1    5.34    0.67
 -11  -2  -1    2.40    0.31
 -11  -2  -1    1.84    0.30
 -11  -2  -1    1.56    0.28
  11   2   1    1.48    0.41
  11   2   1    1.00    0.69
 -12  -2  -1    1.17    0.28
 -12  -2  -1    0.03    0.80
 -12  -2  -1    1.59    0.26
 -12  -2  -1    1.76    0.29
  12   2   1    2.09    0.49
  12   2   1   -0.11    1.23
 -13  -2  -1    0.18    0.63
 -13  -2  -1    0.77    0.27
 -13  -2  -1    1.27    0.23
  13   2   1    1.25    0.73
  13   2   1    0.88    0.37
  13   2   1    1.19    0.30
  12  -3  -1    0.52    0.39
  12  -3  -1    1.40    0.40
  12  -3  -1    1.57    0.54
  12  -3  -1    0.47    0.38
  12  -3  -1    1.77    0.31
 -12   3   1    0.21    0.69
 -12   3   1    1.05    0.22
  11  -3  -1   -0.10    0.23
  11  -3  -1    0.13    0.38
  11  -3  -1   -0.05    0.38
  11  -3  -1    0.65    0.34
 -11   3   1    0.11    0.68
 -11   3   1    0.25    0.32
 -11   3   1   -0.04    0.20
 -11   3   1    0.22    0.17
  10  -3  -1    1.88    0.42
  10  -3  -1    2.65    0.51
  10  -3  -1    2.73    0.40
  10  -3  -1    2.28    0.66
 -10   3   1    2.84    0.36
 -10   3   1    2.91    0.35
 -10   3   1    2.74    0.36
   9  -3  -1    0.12    0.17
  -9   3   1    0.29    0.15
  -9   3   1    0.19    0.17
  -9   3   1    0.23    0.17
  -9   3   1   -0.16    0.30
   8  -3  -1    4.86    0.52
  -8   3   1    4.99    0.52
  -8   3   1    4.08    0.52
  -8   3   1    3.83    0.58
  -8   3   1    4.81    0.51
   7  -3  -1    0.22    0.15
   7  -3  -1    0.42    0.12
  -7   3   1    0.40    0.16
  -7   3   1    0.20    0.24
  -7   3   1    0.77    0.19
   6  -3  -1   32.98    3.42
  -6   3   1   32.53    3.45
  -6   3   1   35.47    3.42
  -6   3   1   33.98    3.43
   5  -3  -1    4.46    0.46
  -5   3   1    3.93    0.48
  -5   3   1    5.01    0.47
  -5   3   1    3.54    0.51
   4  -3  -1    1.77    0.22
  -4   3   1    1.87    0.24
   3  -3  -1   56.27    5.77
  -3   3   1   56.20    5.77
  -3   3   1   59.11    5.78
   2  -3  -1    2.88    0.30
  -2   3   1    2.71    0.33
  -2   3   1    2.47    0.29
   1  -3  -1    0.37    0.14
   1  -3  -1    0.32    0.10
  -1   3   1    0.20    0.10
  -1   3   1    0.45    0.15
   0  -3  -1    0.55    0.12
   0   3   1    0.56    0.15
  -1  -3  -1    0.49    0.16
   1   3   1    0.81    0.20
   1   3   1    0.78    0.11
  -2  -3  -1    7.92    0.74
  -2  -3  -1    7.81    0.75
   2   3   1    6.52    0.75
   2   3   1    6.58    0.75
  -3  -3  -1   32.59    3.31
   3   3   1   33.01    3.31
   3   3   1   31.77    3.31
   3   3   1   33.58    3.31
  -4  -3  -1   29.42    2.99
   4   3   1   30.00    2.99
   4   3   1   30.23    2.99
   4   3   1   28.34    2.99
  -5  -3  -1    5.25    0.59
  -5  -3  -1    6.24    0.63
   5   3   1    5.06    0.59
   5   3   1    5.77    0.59
  -6  -3  -1    3.96    0.43
  -6  -3  -1    4.59    0.49
   6   3   1    3.56    0.43
   6   3   1    3.56    0.43
  -7  -3  -1    0.01    0.21
  -7  -3  -1    0.57    0.15
  -7  -3  -1    0.09    0.13
   7   3   1    0.31    0.17
   7   3   1    0.26    0.15
  -8  -3  -1    0.03    0.14
  -8  -3  -1    0.23    0.23
  -8  -3  -1    0.13    0.14
  -8  -3  -1    0.27    0.14
   8   3   1    0.27    0.15
   8   3   1    0.06    0.13
  -9  -3  -1   12.88    1.38
  -9  -3  -1   13.14    1.45
  -9  -3  -1   13.27    1.38
  -9  -3  -1   14.30    1.39
   9   3   1   12.79    1.44
 -10  -3  -1    0.41    0.19
 -10  -3  -1    0.48    0.18
 -10  -3  -1    0.15    0.64
 -10  -3  -1    0.40    0.19
  10   3   1    0.40    0.18
  10   3   1    0.40    0.32
  10   3   1    0.31    0.24
 -11  -3  -1    1.29    0.23
 -11  -3  -1    0.77    0.23
 -11  -3  -1   -0.33    0.65
 -11  -3  -1    0.86    0.22
  11   3   1    0.91    0.29
  11   3   1    0.95    0.38
 -12  -3  -1    0.69    0.23
 -12  -3  -1    0.70    0.24
 -12  -3  -1   -0.38    0.80
  12   3   1    0.96    0.43
  12   3   1   -0.66    0.85
  12   3   1    0.26    0.40
 -13  -3  -1   -0.50    0.59
 -13  -3  -1    0.08    0.18
 -13  -3  -1   -0.17    0.22
  13   3   1    0.18    0.26
  12  -4  -1   -0.09    0.39
  12  -4  -1    0.17    0.24
  12  -4  -1    0.06    0.42
  12  -4  -1    0.52    0.36
 -12   4   1    0.29    0.66
 -12   4   1    0.01    0.22
 -12   4   1    0.23    0.16
  11  -4  -1    0.54    0.54
  11  -4  -1    0.47    0.39
  11  -4  -1    0.49    0.29
 -11   4   1   -0.79    0.67
 -11   4   1    0.45    0.19
 -11   4   1    0.54    0.23
 -11   4   1    0.59    0.20
  10  -4  -1    1.11    0.35
  10  -4  -1    1.57    0.44
  10  -4  -1    1.07    0.44
  10  -4  -1    1.90    0.32
 -10   4   1    2.38    0.28
 -10   4   1    1.80    0.70
 -10   4   1    1.79    0.28
 -10   4   1    1.05    0.27
   9  -4  -1    0.18    0.38
   9  -4  -1    0.35    0.22
   9  -4  -1    0.46    0.20
  -9   4   1    0.67    0.38
  -9   4   1    0.19    0.18
  -9   4   1    0.31    0.26
  -9   4   1   -0.57    0.64
   8  -4  -1    2.54    0.38
  -8   4   1    2.98    0.36
  -8   4   1    2.60    0.47
  -8   4   1    3.55    0.39
  -8   4   1    3.14    0.38
   7  -4  -1    6.80    0.74
   7  -4  -1    6.36    0.72
  -7   4   1    6.06    0.72
  -7   4   1    7.03    0.86
  -7   4   1    7.92    0.74
   6  -4  -1   27.11    2.89
  -6   4   1   30.61    2.90
  -6   4   1   28.18    2.89
  -6   4   1   28.27    2.93
   5  -4  -1    5.62    0.62
  -5   4   1    6.09    0.65
  -5   4   1    5.90    0.62
  -5   4   1    5.80    0.67
   4  -4  -1   16.48    1.82
  -4   4   1   17.33    1.82
  -4   4   1   20.08    1.86
   3  -4  -1   14.57    1.52
  -3   4   1   14.22    1.55
  -3   4   1   15.94    1.52
   2  -4  -1    1.81    0.22
  -2   4   1    1.87    0.26
  -2   4   1    1.74    0.22
   1  -4  -1   97.75    9.82
  -1   4   1   97.95    9.81
  -1   4   1   96.47    9.82
   0  -4  -1   12.09    1.21
   0   4   1   12.33    1.21
   0   4   1   11.03    1.25
  -1  -4  -1   37.39    3.88
   1   4   1   38.72    3.88
   1   4   1   39.19    3.88
  -2  -4  -1   11.32    1.15
   2   4   1   11.02    1.15
   2   4   1   11.30    1.15
  -3  -4  -1   19.75    1.97
  -3  -4  -1   19.74    1.99
   3   4   1   20.07    1.98
   3   4   1   18.32    1.99
   3   4   1   19.70    1.98
  -4  -4  -1   19.34    1.99
   4   4   1   20.36    1.98
   4   4   1   19.79    1.98
   4   4   1   18.52    1.99
  -5  -4  -1    0.50    0.17
   5   4   1    1.03    0.17
   5   4   1    1.22    0.18
   5   4   1    0.88    0.18
  -6  -4  -1    3.21    0.38
   6   4   1    3.20    0.38
   6   4   1    3.30    0.38
  -7  -4  -1    4.46    0.42
  -7  -4  -1    2.91    0.41
  -7  -4  -1    2.73    0.47
   7   4   1    4.23    0.43
   7   4   1    3.74    0.42
  -8  -4  -1    7.43    0.78
  -8  -4  -1    8.53    0.78
  -8  -4  -1    6.53    0.83
   8   4   1    6.65    0.78
   8   4   1    7.05    0.77
  -9  -4  -1    0.11    0.16
  -9  -4  -1    0.05    0.15
  -9  -4  -1    0.00    0.26
  -9  -4  -1   -0.10    0.16
   9   4   1   -0.05    0.19
 -10  -4  -1    0.34    0.36
 -10  -4  -1   -0.30    0.61
 -10  -4  -1    0.14    0.17
  10   4   1   -0.14    0.33
  10   4   1   -0.18    0.16
  10   4   1    0.21    0.25
 -11  -4  -1    0.64    0.20
 -11  -4  -1   -1.20    0.61
 -11  -4  -1    1.29    0.24
 -11  -4  -1    0.74    0.22
  11   4   1    0.66    0.37
  11   4   1    1.11    0.30
 -12  -4  -1    0.99    0.25
 -12  -4  -1   -0.27    0.68
 -12  -4  -1    0.51    0.20
 -12  -4  -1    0.35    0.22
  12   4   1    0.41    0.33
  12   4   1    0.50    0.42
 -13  -4  -1    0.19    0.63
 -13  -4  -1    0.23    0.18
 -13  -4  -1    0.05    0.23
  13   4   1    0.21    0.27
  12  -5  -1   -0.24    0.53
  12  -5  -1   -0.02    0.23
  12  -5  -1    0.55    0.51
 -12   5   1    0.09    0.16
 -12   5   1    0.30    0.23
 -12   5   1   -0.57    0.61
  11  -5  -1   -0.19    0.36
  11  -5  -1    0.14    0.25
  11  -5  -1    0.03    0.39
  11  -5  -1   -0.09    0.38
 -11   5   1    0.26    0.68
 -11   5   1   -0.01    0.17
 -11   5   1   -0.02    0.20
  10  -5  -1    0.37    0.34
  10  -5  -1    0.43    0.39
  10  -5  -1   -0.29    0.39
  10  -5  -1    0.71    0.25
 -10   5   1    0.65    0.20
 -10   5   1   -0.11    0.20
 -10   5   1    0.44    0.18
 -10   5   1   -0.10    0.69
   9  -5  -1    2.22    0.47
   9  -5  -1    1.12    0.27
   9  -5  -1    0.31    0.58
   9  -5  -1    1.07    0.32
   9  -5  -1    1.93    0.31
  -9   5   1    1.69    0.25
  -9   5   1   -0.48    0.97
  -9   5   1    1.32    0.26
  -9   5   1    1.30    0.28
   8  -5  -1    4.00    0.52
  -8   5   1    4.02    0.62
  -8   5   1    4.51    0.51
  -8   5   1    3.85    0.50
  -8   5   1    4.98    0.50
   7  -5  -1    6.76    0.65
   7  -5  -1    5.86    0.67
  -7   5   1    6.12    0.65
  -7   5   1    4.85    0.65
  -7   5   1    5.43    0.72
  -7   5   1    6.49    0.66
   6  -5  -1    2.42    0.28
  -6   5   1    2.05    0.37
  -6   5   1    1.91    0.29
  -6   5   1    2.04    0.34
   5  -5  -1    4.70    0.51
  -5   5   1    4.52    0.50
   4  -5  -1   30.69    3.05
  -4   5   1   32.02    3.04
  -4   5   1   27.25    3.07
   3  -5  -1    7.22    0.73
  -3   5   1    6.27    0.76
  -3   5   1    7.15    0.73
   2  -5  -1    1.22    0.18
  -2   5   1    1.20    0.17
  -2   5   1    0.82    0.22
   1  -5  -1  144.82   14.51
  -1   5   1  141.13   14.51
  -1   5   1  146.06   14.52
   0  -5  -1    2.00    0.26
   0   5   1    1.72    0.25
   0   5   1    2.55    0.30
  -1  -5  -1   22.18    2.31
   1   5   1   23.16    2.30
   1   5   1   22.77    2.31
  -2  -5  -1    3.22    0.37
   2   5   1    3.27    0.37
   2   5   1    3.27    0.37
  -3  -5  -1    2.36    0.27
  -3  -5  -1    2.40    0.30
   3   5   1    2.54    0.29
   3   5   1    2.14    0.29
   3   5   1    2.47    0.30
  -4  -5  -1   27.65    2.67
   4   5   1   27.27    2.67
   4   5   1   25.61    2.67
   4   5   1   24.65    2.66
  -5  -5  -1    7.26    0.74
   5   5   1    7.26    0.75
   5   5   1    6.36    0.73
  -6  -5  -1   20.93    2.24
  -6  -5  -1   23.02    2.25
   6   5   1   23.21    2.24
   6   5   1   20.77    2.24
  -7  -5  -1    0.18    0.24
  -7  -5  -1    0.49    0.15
   7   5   1    0.48    0.18
   7   5   1    0.43    0.16
  -8  -5  -1   14.99    1.71
  -8  -5  -1   17.10    1.71
  -8  -5  -1   17.74    1.92
   8   5   1   16.93    1.71
   8   5   1   16.78    1.71
  -9  -5  -1    1.80    0.38
  -9  -5  -1    1.65    0.28
  -9  -5  -1    1.88    0.27
  -9  -5  -1    2.56    0.28
   9   5   1    1.44    0.28
 -10  -5  -1    0.71    0.21
 -10  -5  -1    0.61    0.20
 -10  -5  -1    0.61    0.33
 -10  -5  -1    0.59    0.18
  10   5   1    0.39    0.19
  10   5   1    0.84    0.32
  10   5   1    0.84    0.45
 -11  -5  -1    1.10    0.68
 -11  -5  -1    0.69    0.22
 -11  -5  -1    0.51    0.19
 -11  -5  -1    0.28    0.22
  11   5   1    0.46    0.29
  11   5   1    0.10    0.36
 -12  -5  -1    0.38    0.26
 -12  -5  -1    0.07    0.33
 -12  -5  -1   -0.81    0.65
 -12  -5  -1    0.08    0.23
  12   5   1   -0.05    0.28
 -13  -5  -1    0.66    0.61
 -13  -5  -1    0.50    0.27
 -13  -5  -1    0.50    0.20
  13   5   1    0.47    0.29
  11  -6  -1    0.08    0.44
  11  -6  -1    0.63    0.25
  11  -6  -1    0.11    0.37
  11  -6  -1    0.32    0.37
 -11   6   1    0.23    0.22
 -11   6   1    0.27    0.18
 -11   6   1    0.66    0.66
  10  -6  -1    1.70    0.48
  10  -6  -1    1.29    0.66
 -10   6   1    1.09    0.29
 -10   6   1    1.85    0.29
 -10   6   1    2.12    0.29
   9  -6  -1    0.80    0.45
   9  -6  -1    1.49    0.28
   9  -6  -1    0.44    0.35
   9  -6  -1    0.76    0.50
   9  -6  -1    0.93    0.27
  -9   6   1    0.60    0.23
  -9   6   1    0.97    0.23
  -9   6   1    0.20    0.64
   8  -6  -1    4.50    0.52
   8  -6  -1    4.34    0.52
   8  -6  -1    3.79    0.65
  -8   6   1    4.17    0.50
  -8   6   1    3.53    0.59
   7  -6  -1    2.40    0.37
  -7   6   1    2.27    0.32
  -7   6   1    2.93    0.35
  -7   6   1    2.65    0.35
  -7   6   1    2.81    0.46
   6  -6  -1    0.21    0.14
  -6   6   1    0.04    0.14
  -6   6   1    0.21    0.17
  -6   6   1    0.30    0.26
   5  -6  -1    4.03    0.44
  -5   6   1    4.10    0.46
  -5   6   1    3.18    0.50
  -5   6   1    4.04    0.44
   4  -6  -1    1.31    0.20
  -4   6   1    1.12    0.20
  -4   6   1    0.77    0.28
  -4   6   1    0.89    0.22
   3  -6  -1    1.15    0.19
  -3   6   1    1.02    0.19
  -3   6   1    0.65    0.25
   2  -6  -1    5.58    0.62
  -2   6   1    5.97    0.62
   1  -6  -1    4.81    0.54
  -1   6   1    4.73    0.53
  -1   6   1    5.31    0.58
   0  -6  -1    1.19    0.21
   0   6   1    1.45    0.20
   0   6   1    1.19    0.26
  -1  -6  -1    0.68    0.16
   1   6   1    0.54    0.15
   1   6   1    0.71    0.16
  -2  -6  -1    3.52    0.36
   2   6   1    2.70    0.34
   2   6   1    2.75    0.34
  -3  -6  -1    5.64    0.60
   3   6   1    5.27    0.59
   3   6   1    5.83    0.60
  -4  -6  -1   24.38    2.47
  -4  -6  -1   26.33    2.48
   4   6   1   23.19    2.47
   4   6   1   25.09    2.48
   4   6   1   22.70    2.48
  -5  -6  -1    5.77    0.59
  -5  -6  -1    6.16    0.58
   5   6   1    5.11    0.59
   5   6   1    4.43    0.58
   5   6   1    5.30    0.58
  -6  -6  -1   26.56    2.74
  -6  -6  -1   28.29    2.74
   6   6   1   28.41    2.74
   6   6   1   25.13    2.74
   6   6   1   26.07    2.74
  -7  -6  -1    3.33    0.51
  -7  -6  -1    3.97    0.45
  -7  -6  -1    3.70    0.44
  -7  -6  -1    3.90    0.44
   7   6   1    4.23    0.46
   7   6   1    4.13    0.47
  -8  -6  -1    3.23    0.53
  -8  -6  -1    3.72    0.45
  -8  -6  -1    4.13    0.46
   8   6   1    4.31    0.47
   8   6   1    4.45    0.48
  -9  -6  -1    1.17    0.20
  -9  -6  -1    1.30    0.23
  -9  -6  -1    1.19    0.22
  -9  -6  -1    0.81    0.34
   9   6   1    0.83    0.23
 -10  -6  -1    0.43    0.96
 -10  -6  -1    3.29    0.36
 -10  -6  -1    2.78    0.37
 -10  -6  -1    2.19    0.49
  10   6   1    2.38    0.37
  10   6   1    3.84    0.46
  10   6   1    1.16    0.79
 -11  -6  -1    0.25    0.23
 -11  -6  -1    0.44    0.18
 -11  -6  -1   -0.78    0.65
 -11  -6  -1    0.33    0.21
  11   6   1    0.31    0.30
  11   6   1   -0.29    0.61
 -12  -6  -1    0.15    0.19
 -12  -6  -1    0.23    0.25
 -12  -6  -1   -0.81    0.64
  12   6   1    0.17    0.31
 -13  -6  -1    1.59    0.25
 -13  -6  -1    0.17    0.61
 -13  -6  -1    1.14    0.30
  13   6   1    1.48    0.34
  11  -7  -1    0.97    0.26
 -11   7   1    0.86    0.24
 -11   7   1   -0.19    0.60
 -11   7   1    0.28    0.19
  10  -7  -1   -0.26    0.23
  10  -7  -1   -0.04    0.44
  10  -7  -1    0.40    0.41
  10  -7  -1    0.84    0.51
 -10   7   1    0.30    0.19
 -10   7   1    0.44    0.68
 -10   7   1    0.14    0.22
   9  -7  -1    0.47    0.49
   9  -7  -1    1.14    0.45
   9  -7  -1    0.96    0.27
   9  -7  -1    0.07    0.54
   9  -7  -1    0.14    0.29
  -9   7   1    0.62    0.20
  -9   7   1    0.35    0.69
  -9   7   1    0.74    0.24
  -9   7   1    0.70    0.23
   8  -7  -1    0.04    0.41
   8  -7  -1    0.41    0.24
   8  -7  -1    0.29    0.25
  -8   7   1   -0.76    0.60
  -8   7   1   -0.17    0.21
  -8   7   1   -0.14    0.20
  -8   7   1    0.32    0.19
   7  -7  -1    0.04    0.35
   7  -7  -1    0.45    0.23
  -7   7   1    0.77    0.57
  -7   7   1    0.31    0.20
  -7   7   1    0.61    0.19
  -7   7   1    0.30    0.20
   6  -7  -1    2.13    0.30
  -6   7   1    2.65    0.31
  -6   7   1    1.59    0.30
  -6   7   1    1.81    0.40
  -6   7   1    2.34    0.32
   5  -7  -1    2.42    0.32
  -5   7   1    2.59    0.31
  -5   7   1    2.54    0.34
  -5   7   1    1.73    0.39
   4  -7  -1    1.72    0.26
  -4   7   1    1.54    0.35
  -4   7   1    2.08    0.27
  -4   7   1    1.98    0.29
   3  -7  -1    9.38    0.94
  -3   7   1    7.70    0.97
  -3   7   1    9.07    0.93
  -3   7   1    8.88    0.94
   2  -7  -1    1.15    0.22
  -2   7   1    1.32    0.29
  -2   7   1    0.98    0.28
  -2   7   1    1.26    0.21
   1  -7  -1    4.24    0.51
  -1   7   1    4.93    0.51
   0  -7  -1    3.21    0.35
   0   7   1    2.19    0.39
   0   7   1    3.11    0.35
  -1  -7  -1    2.70    0.31
   1   7   1    2.01    0.29
   1   7   1    2.28    0.29
  -2  -7  -1    3.71    0.41
   2   7   1    3.32    0.39
   2   7   1    3.33    0.40
  -3  -7  -1    0.15    0.18
  -3  -7  -1    0.13    0.17
   3   7   1    0.11    0.17
   3   7   1   -0.11    0.15
  -4  -7  -1    3.98    0.49
  -4  -7  -1    4.19    0.46
  -4  -7  -1    4.67    0.50
   4   7   1    4.35    0.49
   4   7   1    4.81    0.49
   4   7   1    3.65    0.50
  -5  -7  -1    3.00    0.39
  -5  -7  -1    3.56    0.41
   5   7   1    3.46    0.40
   5   7   1    3.31    0.42
  -6  -7  -1    2.84    0.37
  -6  -7  -1    3.26    0.34
   6   7   1    2.56    0.35
   6   7   1    2.52    0.35
   6   7   1    2.40    0.36
  -7  -7  -1    0.74    0.21
  -7  -7  -1    0.90    0.19
   7   7   1    0.66    0.20
   7   7   1    0.19    0.21
   7   7   1    0.49    0.22
  -8  -7  -1    1.37    0.28
  -8  -7  -1    1.68    0.38
  -8  -7  -1    1.93    0.26
  -8  -7  -1    2.53    0.28
   8   7   1    1.19    0.29
   8   7   1    1.81    0.28
  -9  -7  -1    0.53    0.17
  -9  -7  -1    0.51    0.19
  -9  -7  -1    0.12    0.66
  -9  -7  -1    0.41    0.21
  -9  -7  -1   -0.01    0.33
   9   7   1   -0.12    0.20
   9   7   1    0.77    0.29
 -10  -7  -1    0.79    0.25
 -10  -7  -1    0.84    0.66
 -10  -7  -1    0.88    0.21
 -10  -7  -1    0.94    0.24
  10   7   1    0.92    0.33
  10   7   1    0.91    0.33
 -11  -7  -1   -0.16    0.17
 -11  -7  -1    0.19    0.34
 -11  -7  -1    0.20    0.24
 -11  -7  -1    0.18    0.68
  11   7   1    0.25    0.31
  11   7   1    1.37    0.68
 -12  -7  -1    0.09    0.20
 -12  -7  -1   -0.14    0.65
 -12  -7  -1    0.07    0.25
  12   7   1   -0.19    0.79
  12   7   1    0.35    0.31
 -13  -7  -1    0.21    0.24
 -13  -7  -1    0.26    0.19
 -13  -7  -1   -0.25    0.59
  13   7   1    0.34    0.30
  10  -8  -1    0.49    0.25
  10  -8  -1    0.56    0.49
  10  -8  -1    0.39    0.39
 -10   8   1    0.59    0.61
 -10   8   1    0.44    0.23
 -10   8   1    0.84    0.21
   9  -8  -1    0.48    0.45
   9  -8  -1   -0.07    0.67
   9  -8  -1    0.43    0.34
   9  -8  -1    0.03    0.24
  -9   8   1   -0.14    0.18
  -9   8   1    0.75    0.66
  -9   8   1   -0.20    0.21
  -9   8   1   -0.19    0.21
   8  -8  -1    0.56    0.29
   8  -8  -1    0.50    0.41
   8  -8  -1    1.24    0.31
  -8   8   1    0.50    0.23
  -8   8   1    0.11    0.67
  -8   8   1    0.58    0.21
  -8   8   1    0.45    0.24
   7  -8  -1    0.99    0.29
   7  -8  -1    0.65    0.43
   7  -8  -1    0.38    0.25
  -7   8   1    0.37    0.22
  -7   8   1    0.46    1.03
  -7   8   1    0.93    0.34
  -7   8   1    0.46    0.19
   6  -8  -1    0.01    0.19
  -6   8   1   -0.31    0.32
  -6   8   1   -0.08    0.21
  -6   8   1    0.09    0.20
  -6   8   1    0.27    0.18
   5  -8  -1    0.64    0.20
  -5   8   1    0.34    0.31
  -5   8   1    0.34    0.17
  -5   8   1    0.64    0.22
  -5   8   1    0.23    0.20
   4  -8  -1    0.85    0.21
  -4   8   1    0.63    0.18
  -4   8   1    0.66    0.23
  -4   8   1    0.78    0.36
   3  -8  -1    6.27    0.80
  -3   8   1    8.65    0.82
  -3   8   1    8.08    0.82
  -3   8   1    7.41    0.86
   2  -8  -1    0.67    0.21
  -2   8   1    1.31    0.25
  -2   8   1    1.10    0.29
  -2   8   1    0.60    0.19
   1  -8  -1   15.36    1.47
  -1   8   1   12.79    1.48
   0  -8  -1    0.77    0.21
   0   8   1    0.79    0.19
  -1  -8  -1    5.37    0.66
   1   8   1    6.78    0.67
   1   8   1    6.18    0.67
  -2  -8  -1    2.55    0.35
   2   8   1    3.06    0.35
   2   8   1    2.52    0.34
  -3  -8  -1    3.59    0.40
  -3  -8  -1    3.42    0.42
   3   8   1    3.13    0.41
   3   8   1    3.42    0.41
  -4  -8  -1   -0.05    0.14
  -4  -8  -1    0.09    0.19
  -4  -8  -1    0.34    0.17
   4   8   1    0.21    0.21
   4   8   1   -0.03    0.18
   4   8   1    0.09    0.17
  -5  -8  -1    1.71    0.25
  -5  -8  -1    1.92    0.28
   5   8   1    1.54    0.26
   5   8   1    1.54    0.26
   5   8   1    1.65    0.29
  -6  -8  -1    4.28    0.51
  -6  -8  -1    4.95    0.49
  -6  -8  -1    5.26    0.60
   6   8   1    4.08    0.50
   6   8   1    3.33    0.51
   6   8   1    4.23    0.50
  -7  -8  -1    2.19    0.25
  -7  -8  -1    1.56    0.28
  -7  -8  -1    1.58    0.25
   7   8   1    1.48    0.28
   7   8   1    1.01    0.28
   7   8   1    1.39    0.30
  -8  -8  -1    1.01    0.36
  -8  -8  -1    0.70    0.25
  -8  -8  -1    1.42    0.24
  -8  -8  -1    1.59    0.22
   8   8   1    0.76    0.27
   8   8   1    1.24    0.37
  -9  -8  -1    0.99    0.24
  -9  -8  -1    0.99    0.21
  -9  -8  -1    0.55    0.37
   9   8   1    0.04    0.64
   9   8   1    0.38    0.23
 -10  -8  -1    0.63    0.68
 -10  -8  -1    0.26    0.20
 -10  -8  -1    0.66    0.24
 -10  -8  -1    0.11    0.19
  10   8   1    1.96    0.73
  10   8   1    0.05    0.25
  10   8   1    0.13    0.32
 -11  -8  -1    0.89    0.28
 -11  -8  -1    1.47    0.26
 -11  -8  -1   -0.21    0.80
 -11  -8  -1    1.26    0.29
  11   8   1   -0.23    1.35
  11   8   1    1.69    0.64
 -12  -8  -1    0.21    0.24
 -12  -8  -1    0.20    0.61
 -12  -8  -1    0.26    0.21
  12   8   1    0.53    0.33
  12   8   1    0.60    0.72
  10  -9  -1   -0.45    0.51
  10  -9  -1    0.31    0.23
 -10   9   1    0.17    0.21
 -10   9   1   -0.10    0.17
   9  -9  -1    0.66    0.45
   9  -9  -1   -0.15    0.38
   9  -9  -1    0.17    0.24
  -9   9   1    0.29    0.20
  -9   9   1    0.00    0.60
   8  -9  -1    0.23    0.34
   8  -9  -1    0.81    0.45
  -8   9   1    0.22    0.19
  -8   9   1    0.13    0.23
  -8   9   1    0.11    0.22
   7  -9  -1   -0.61    0.40
   7  -9  -1   -0.04    0.26
   7  -9  -1    0.26    0.27
  -7   9   1    0.14    0.22
  -7   9   1    0.39    0.21
  -7   9   1   -0.63    0.62
  -7   9   1   -0.06    0.23
   6  -9  -1    0.66    0.23
   6  -9  -1    0.46    0.72
  -6   9   1    0.64    0.25
  -6   9   1    0.74    0.21
  -6   9   1    0.64    0.40
  -6   9   1    1.05    0.25
   5  -9  -1    0.40    0.23
  -5   9   1    0.41    0.36
  -5   9   1    0.63    0.24
  -5   9   1    0.58    0.23
  -5   9   1    0.80    0.21
   4  -9  -1    0.46    0.23
  -4   9   1    0.69    0.24
  -4   9   1    0.28    0.22
  -4   9   1    0.96    0.21
  -4   9   1    0.64    0.34
   3  -9  -1    1.57    0.26
  -3   9   1    0.45    0.38
  -3   9   1    0.89    0.33
  -3   9   1    1.59    0.24
  -3   9   1    1.04    0.29
   2  -9  -1    2.37    0.33
  -2   9   1    1.92    0.42
  -2   9   1    1.94    0.34
  -2   9   1    2.20    0.33
  -2   9   1    3.06    0.33
   1  -9  -1   -0.40    0.24
   1  -9  -1    0.34    0.19
  -1   9   1    0.02    0.21
  -1   9   1    0.07    0.17
  -1   9   1   -0.19    0.27
   0  -9  -1    0.45    0.20
   0   9   1    0.53    0.22
   0   9   1    0.42    0.22
   0   9   1    0.48    0.18
  -1  -9  -1    0.00    0.20
  -1  -9  -1    0.09    0.19
   1   9   1    0.13    0.26
   1   9   1    0.34    0.18
   1   9   1   -0.30    0.20
  -2  -9  -1    1.05    0.25
  -2  -9  -1    1.92    0.25
   2   9   1    1.21    0.29
   2   9   1    1.10    0.23
   2   9   1    1.48    0.27
  -3  -9  -1   13.39    1.35
  -3  -9  -1   13.48    1.36
   3   9   1   11.53    1.38
   3   9   1   13.17    1.36
  -4  -9  -1    0.17    0.17
  -4  -9  -1    0.26    0.18
  -4  -9  -1   -0.04    0.21
  -4  -9  -1    0.21    0.18
   4   9   1    0.24    0.18
   4   9   1    0.44    0.23
   4   9   1    0.38    0.21
  -5  -9  -1    0.05    0.19
  -5  -9  -1    0.03    0.21
  -5  -9  -1   -0.27    0.22
   5   9   1    0.26    0.21
   5   9   1   -0.40    0.19
  -6  -9  -1    0.77    0.24
  -6  -9  -1    0.60    0.20
  -6  -9  -1    0.62    0.20
   6   9   1    0.68    0.26
   6   9   1    0.98    0.24
   6   9   1    0.78    0.24
  -7  -9  -1    0.42    0.19
  -7  -9  -1    0.15    0.22
  -7  -9  -1    0.18    0.19
   7   9   1    0.04    0.25
   7   9   1    0.04    0.24
   7   9   1    0.52    0.25
  -8  -9  -1    0.74    0.65
  -8  -9  -1    0.99    0.56
  -8  -9  -1    2.15    0.30
  -8  -9  -1    2.46    0.45
   8   9   1    2.29    0.41
   8   9   1    1.65    0.34
  -9  -9  -1    0.92    0.66
  -9  -9  -1    0.43    0.22
  -9  -9  -1    0.44    0.22
   9   9   1    0.33    0.76
   9   9   1    0.22    0.32
   9   9   1    0.76    0.34
 -10  -9  -1    0.60    0.24
 -10  -9  -1    0.58    0.24
 -10  -9  -1    0.01    0.67
 -10  -9  -1    0.27    0.22
  10   9   1    0.78    0.35
  10   9   1    0.45    0.71
 -11  -9  -1   -0.02    0.23
 -11  -9  -1    0.07    0.23
 -11  -9  -1    0.27    0.65
  11   9   1    0.17    0.70
  11   9   1    0.19    0.33
 -12  -9  -1    0.35    0.22
 -12  -9  -1    0.11    0.23
 -12  -9  -1    0.34    0.58
  12   9   1   -1.17    0.70
  12   9   1    0.04    0.31
   9 -10  -1    0.08    0.23
   9 -10  -1    1.10    0.49
  -9  10   1    0.21    0.22
  -9  10   1    0.11    0.19
  -9  10   1   -0.78    0.53
   8 -10  -1    0.64    0.29
   8 -10  -1    0.22    0.39
  -8  10   1    0.30    0.22
  -8  10   1    0.10    0.24
  -8  10   1    0.68    0.63
   7 -10  -1    0.50    0.42
   7 -10  -1   -0.59    0.41
   7 -10  -1    0.00    0.29
  -7  10   1   -0.06    0.23
  -7  10   1    0.07    0.19
  -7  10   1   -0.71    0.73
  -7  10   1    0.33    0.23
   6 -10  -1    0.44    0.48
   6 -10  -1    1.20    0.31
   6 -10  -1    0.77    0.30
   6 -10  -1    1.09    0.46
  -6  10   1   -0.54    0.61
  -6  10   1    1.06    0.25
  -6  10   1    0.94    0.26
  -6  10   1    0.82    0.27
   5 -10  -1    3.24    0.50
   5 -10  -1    1.88    0.57
   5 -10  -1    3.24    0.42
  -5  10   1    1.76    0.64
  -5  10   1    3.47    0.40
  -5  10   1    2.23    0.39
  -5  10   1    1.83    0.73
  -5  10   1    3.25    0.39
   4 -10  -1    0.81    0.36
   4 -10  -1    1.94    0.31
  -4  10   1    1.76    0.28
  -4  10   1    1.38    0.30
  -4  10   1    1.93    0.48
  -4  10   1    1.85    0.31
   3 -10  -1    0.61    0.24
  -3  10   1    0.17    0.22
  -3  10   1    0.22    0.19
  -3  10   1    0.40    0.23
  -3  10   1    0.20    0.35
   2 -10  -1    0.30    0.22
  -2  10   1    0.69    0.21
  -2  10   1    0.67    0.23
  -2  10   1    0.20    0.22
  -2  10   1    0.39    0.34
   1 -10  -1    0.15    0.21
  -1  10   1    0.28    0.20
  -1  10   1    0.02    0.21
  -1  10   1    0.26    0.21
   0 -10  -1    0.86    0.23
   0 -10  -1    0.26    0.20
   0  10   1    0.64    0.20
   0  10   1    0.45    0.24
   0  10   1    0.69    0.23
   0  10   1    0.36    0.22
  -1 -10  -1    0.90    0.24
  -1 -10  -1    0.70    0.23
   1  10   1    1.33    0.31
   1  10   1    0.73    0.24
   1  10   1    0.90    0.26
  -2 -10  -1    1.95    0.29
  -2 -10  -1    1.48    0.27
  -2 -10  -1    1.29    0.27
   2  10   1    1.89    0.31
   2  10   1    1.39    0.31
  -3 -10  -1    0.35    0.20
  -3 -10  -1    0.25    0.20
  -3 -10  -1    0.59    0.21
  -3 -10  -1    0.64    0.23
   3  10   1    0.32    0.24
   3  10   1    0.42    0.21
  -4 -10  -1    0.36    0.20
  -4 -10  -1    0.40    0.20
  -4 -10  -1    0.00    0.19
  -4 -10  -1    0.19    0.21
   4  10   1    0.30    0.24
   4  10   1    0.13    0.25
  -5 -10  -1    1.21    0.26
  -5 -10  -1    0.94    0.23
  -5 -10  -1    0.86    0.22
   5  10   1    0.49    0.23
   5  10   1    0.52    0.28
   5  10   1    1.51    0.28
  -6 -10  -1    0.24    0.20
  -6 -10  -1    0.15    0.20
  -6 -10  -1    0.22    0.23
   6  10   1    0.28    0.27
   6  10   1    0.09    0.23
  -7 -10  -1    0.54    0.22
  -7 -10  -1    0.82    0.60
  -7 -10  -1    0.35    0.24
  -7 -10  -1    0.45    0.33
   7  10   1    0.07    1.17
   7  10   1    0.02    0.32
   7  10   1    0.02    0.27
   7  10   1    0.62    0.27
  -8 -10  -1    0.33    0.25
  -8 -10  -1    0.20    0.23
  -8 -10  -1    0.36    0.25
  -8 -10  -1   -0.44    0.61
   8  10   1   -0.36    0.32
   8  10   1   -2.32    1.21
  -9 -10  -1    0.51    0.28
  -9 -10  -1    0.99    0.26
  -9 -10  -1    0.65    0.25
  -9 -10  -1    0.89    0.68
   9  10   1    0.93    0.37
   9  10   1    1.40    0.71
   9  10   1    0.71    0.32
 -10 -10  -1    0.76    0.25
 -10 -10  -1    0.35    0.23
 -10 -10  -1    0.38    0.26
 -10 -10  -1   -0.42    0.65
  10  10   1    1.20    0.42
 -11 -10  -1    0.36    0.26
 -11 -10  -1    0.35    0.62
 -11 -10  -1    0.08    0.23
  11  10   1   -0.51    0.66
  11  10   1    0.26    0.33
   8 -11  -1    0.06    0.26
  -8  11   1    0.02    0.22
  -8  11   1    0.09    0.20
  -8  11   1   -0.38    0.54
   7 -11  -1    0.15    0.28
  -7  11   1   -0.12    0.60
  -7  11   1    0.16    0.22
  -7  11   1    0.15    0.24
   6 -11  -1    0.08    0.38
   6 -11  -1   -0.31    0.31
   6 -11  -1    0.59    0.33
  -6  11   1    0.25    0.23
  -6  11   1    0.47    0.77
  -6  11   1    0.34    0.23
  -6  11   1    0.29    0.26
   5 -11  -1    0.02    0.28
   5 -11  -1    0.17    0.45
   5 -11  -1    1.19    0.30
   5 -11  -1    0.26    0.30
  -5  11   1    0.60    0.24
  -5  11   1   -0.05    0.61
  -5  11   1    0.35    0.48
  -5  11   1    0.14    0.25
  -5  11   1    0.52    0.24
   4 -11  -1    0.95    0.33
   4 -11  -1    1.36    0.32
  -4  11   1    1.25    0.25
  -4  11   1   -0.06    0.59
  -4  11   1    0.18    0.25
  -4  11   1   -0.21    0.44
  -4  11   1    1.02    0.27
   3 -11  -1   -0.56    0.47
   3 -11  -1    0.32    0.26
   3 -11  -1    0.54    0.29
  -3  11   1   -0.07    0.23
  -3  11   1    0.54    0.24
  -3  11   1    0.47    0.33
  -3  11   1   -0.63    0.54
  -3  11   1   -0.20    0.35
   2 -11  -1   -0.06    0.24
  -2  11   1    0.24    0.23
  -2  11   1    0.35    0.21
  -2  11   1   -0.06    0.22
   1 -11  -1    0.09    0.24
  -1  11   1    0.12    0.21
  -1  11   1    0.20    0.22
  -1  11   1   -0.02    0.22
  -1  11   1    0.23    0.29
   0 -11  -1   -0.06    0.20
   0 -11  -1    0.07    0.19
   0 -11  -1   -0.03    0.23
   0  11   1    0.13    0.22
   0  11   1   -0.06    0.20
   0  11   1    0.26    0.28
   0  11   1    0.23    0.21
  -1 -11  -1    0.41    0.20
  -1 -11  -1    0.32    0.21
  -1 -11  -1    0.71    0.26
   1  11   1    1.23    0.30
   1  11   1    0.51    0.22
   1  11   1    0.53    0.24
   1  11   1    0.39    0.22
  -2 -11  -1   -0.04    0.19
  -2 -11  -1    0.16    0.23
  -2 -11  -1   -0.26    0.22
   2  11   1    0.60    0.28
   2  11   1   -0.02    0.20
  -3 -11  -1    0.43    0.24
  -3 -11  -1    0.44    0.22
  -3 -11  -1    0.31    0.21
  -3 -11  -1    0.02    0.20
   3  11   1   -0.01    0.20
   3  11   1    0.40    0.33
  -4 -11  -1    0.45    0.25
  -4 -11  -1    0.49    0.22
  -4 -11  -1    0.42    0.23
   4  11   1    0.62    0.25
   4  11   1    0.90    0.31
  -5 -11  -1    0.29    0.22
  -5 -11  -1    0.43    0.22
  -5 -11  -1    0.28    0.23
   5  11   1    0.35    0.24
   5  11   1    0.27    0.29
  -6 -11  -1    0.02    0.21
  -6 -11  -1    0.22    0.27
  -6 -11  -1    0.41    0.59
   6  11   1   -0.21    0.27
   6  11   1   -0.64    0.58
   6  11   1   -0.07    0.28
   6  11   1    0.30    0.35
  -7 -11  -1    0.82    0.25
  -7 -11  -1    0.34    0.31
  -7 -11  -1   -0.12    0.60
  -7 -11  -1    0.16    0.25
   7  11   1    0.95    0.48
   7  11   1    0.50    0.36
   7  11   1    0.16    0.28
   7  11   1    0.49    0.29
   7  11   1    0.64    0.64
  -8 -11  -1    0.98    0.28
  -8 -11  -1    1.13    0.29
  -8 -11  -1    2.09    0.69
  -8 -11  -1    0.99    0.31
   8  11   1    1.85    0.41
   8  11   1    2.40    0.70
   8  11   1    1.13    0.35
  -9 -11  -1   -0.06    0.23
  -9 -11  -1    0.01    0.24
  -9 -11  -1    0.00    0.27
   9  11   1   -0.36    0.51
   9  11   1    0.14    0.67
 -10 -11  -1    0.10    0.25
 -10 -11  -1    0.37    0.25
 -10 -11  -1   -0.06    0.60
  10  11   1   -0.37    0.65
  10  11   1    0.41    0.36
 -11 -11  -1    0.10    0.24
 -11 -11  -1   -0.27    0.23
 -11 -11  -1    0.46    0.57
  11  11   1    0.13    0.63
  11  11   1    0.11    0.33
   7 -12  -1   -0.02    0.26
  -7  12   1   -0.09    0.22
  -7  12   1    0.32    0.56
  -7  12   1    0.12    0.20
   6 -12  -1    0.55    0.30
  -6  12   1    0.30    0.22
  -6  12   1   -0.01    0.34
  -6  12   1    0.27    0.41
  -6  12   1    0.12    0.60
   5 -12  -1    0.33    0.31
   5 -12  -1    0.13    0.45
   5 -12  -1    0.16    0.53
  -5  12   1    0.28    0.26
  -5  12   1    0.21    0.70
  -5  12   1   -0.22    0.47
  -5  12   1    0.11    0.22
  -5  12   1   -0.03    0.24
   4 -12  -1    0.40    0.32
   4 -12  -1    0.67    0.47
   4 -12  -1    2.01    0.35
   4 -12  -1    1.27    0.34
  -4  12   1    0.48    0.28
  -4  12   1   -0.32    0.59
  -4  12   1    0.95    0.26
  -4  12   1    1.82    0.46
  -4  12   1    1.22    0.27
   3 -12  -1    0.50    0.33
   3 -12  -1    0.02    0.28
   3 -12  -1    0.42    0.49
  -3  12   1    0.49    0.24
  -3  12   1    0.35    0.24
  -3  12   1    0.05    0.57
  -3  12   1    0.50    0.44
  -3  12   1   -0.54    0.37
  -3  12   1    0.03    0.32
   2 -12  -1    0.32    0.36
   2 -12  -1   -0.22    0.29
   2 -12  -1   -0.64    0.54
  -2  12   1   -0.04    0.22
  -2  12   1   -0.02    0.23
  -2  12   1   -0.33    0.42
  -2  12   1    0.16    0.25
  -2  12   1   -0.15    0.55
  -2  12   1    0.30    0.37
   1 -12  -1    0.00    0.28
   1 -12  -1    0.26    0.52
   1 -12  -1    0.76    0.28
  -1  12   1    0.86    0.37
  -1  12   1    0.20    0.22
  -1  12   1    0.49    0.26
  -1  12   1    0.36    0.35
  -1  12   1    0.19    0.24
   0 -12  -1   -0.01    0.48
   0 -12  -1    0.70    0.19
   0 -12  -1   -0.15    0.27
   0 -12  -1    0.45    0.27
   0  12   1    0.29    0.24
   0  12   1    0.33    0.24
   0  12   1    0.47    0.43
   0  12   1    0.40    0.21
   0  12   1   -0.11    0.41
  -1 -12  -1    0.17    0.24
  -1 -12  -1   -0.07    0.18
  -1 -12  -1   -0.71    0.46
  -1 -12  -1    0.09    0.21
   1  12   1   -0.03    0.47
   1  12   1    0.26    0.23
   1  12   1    0.58    0.21
  -2 -12  -1    0.18    0.22
  -2 -12  -1    0.20    0.20
  -2 -12  -1    0.17    0.25
  -2 -12  -1    0.30    0.47
  -2 -12  -1   -0.02    0.23
   2  12   1   -0.26    0.41
   2  12   1    0.40    0.54
   2  12   1   -0.18    0.24
  -3 -12  -1    0.51    0.25
  -3 -12  -1    0.30    0.50
  -3 -12  -1   -0.61    0.24
  -3 -12  -1    0.20    0.22
  -3 -12  -1    0.14    0.21
   3  12   1    0.32    0.24
   3  12   1    0.31    0.49
   3  12   1    0.14    0.36
  -4 -12  -1    0.03    0.77
  -4 -12  -1    0.09    0.24
  -4 -12  -1    0.19    0.26
  -4 -12  -1   -0.18    0.22
   4  12   1    0.22    0.26
   4  12   1   -0.31    0.36
   4  12   1    0.00    0.46
  -5 -12  -1   -0.31    0.24
  -5 -12  -1    0.05    0.38
  -5 -12  -1   -0.24    0.52
  -5 -12  -1    0.04    0.23
  -5 -12  -1    0.32    0.23
   5  12   1    0.16    0.31
   5  12   1    0.15    0.28
   5  12   1    0.68    0.52
   5  12   1   -0.18    0.35
  -6 -12  -1    0.19    0.25
  -6 -12  -1   -0.10    0.54
  -6 -12  -1    0.26    0.24
  -6 -12  -1    0.13    0.24
   6  12   1    0.04    0.44
   6  12   1   -0.19    0.44
   6  12   1    0.15    0.30
   6  12   1    0.62    0.37
  -7 -12  -1    0.27    0.59
  -7 -12  -1   -0.15    0.25
  -7 -12  -1    0.15    0.25
  -7 -12  -1   -0.08    0.23
   7  12   1   -0.62    0.29
   7  12   1    0.98    0.48
   7  12   1    0.14    0.37
  -8 -12  -1    0.11    0.25
  -8 -12  -1    0.54    0.25
  -8 -12  -1    0.23    0.30
  -9 -12  -1    0.40    0.25
  -9 -12  -1   -0.04    0.24
  -9 -12  -1   -0.20    0.59
   9  12   1    0.12    0.36
 -10 -12  -1   -0.05    0.24
 -10 -12  -1    0.05    0.56
 -10 -12  -1   -0.05    0.23
  10  12   1   -0.15    0.34
   6 -13  -1    0.34    0.28
  -6  13   1   -0.28    0.54
  -6  13   1    0.46    0.24
  -6  13   1    1.03    0.72
  -6  13   1    0.29    0.21
   5 -13  -1   -0.08    0.29
   5 -13  -1    0.78    0.40
  -5  13   1    0.26    0.58
  -5  13   1   -0.04    0.25
  -5  13   1   -0.16    0.21
  -5  13   1   -0.73    0.37
   4 -13  -1    0.15    0.30
   4 -13  -1   -0.12    0.41
  -4  13   1   -0.09    0.27
  -4  13   1    0.23    0.32
  -4  13   1   -0.29    0.37
  -4  13   1    0.50    0.60
   3 -13  -1   -0.10    0.34
   3 -13  -1    0.24    0.49
   3 -13  -1    0.22    0.32
   3 -13  -1    0.97    0.39
  -3  13   1    0.32    0.24
  -3  13   1    0.13    0.27
  -3  13   1    0.12    0.22
  -3  13   1   -0.63    0.39
  -3  13   1   -0.27    0.85
   2 -13  -1    0.12    0.32
   2 -13  -1   -0.31    0.27
   2 -13  -1    0.06    0.50
   2 -13  -1   -0.41    0.29
  -2  13   1    0.08    0.55
  -2  13   1    0.28    0.22
  -2  13   1    0.06    0.39
  -2  13   1   -0.13    0.25
   1 -13  -1    0.48    0.28
   1 -13  -1    0.62    0.32
   1 -13  -1    0.01    0.28
   1 -13  -1    0.43    0.51
  -1  13   1   -0.28    0.23
  -1  13   1    0.30    0.22
  -1  13   1   -0.35    0.55
  -1  13   1   -0.35    0.36
   0 -13  -1    0.44    0.52
   0 -13  -1    0.15    0.28
   0 -13  -1    0.18    0.27
   0 -13  -1    0.33    0.29
   0  13   1   -0.18    0.23
   0  13   1   -0.27    0.22
   0  13   1    1.05    0.38
   0  13   1   -0.20    0.55
  -1 -13  -1   -0.17    0.27
  -1 -13  -1    0.13    0.26
  -1 -13  -1   -0.12    0.50
  -1 -13  -1   -0.35    0.27
   1  13   1    0.05    0.26
   1  13   1    0.53    0.36
  -2 -13  -1    0.19    0.24
  -2 -13  -1    0.15    0.50
  -2 -13  -1   -0.45    0.27
  -2 -13  -1    0.12    0.20
  -2 -13  -1    0.10    0.42
  -2 -13  -1    0.78    0.30
   2  13   1    0.27    0.25
   2  13   1    0.19    0.38
  -3 -13  -1    0.54    0.23
  -3 -13  -1    0.38    0.31
  -3 -13  -1    0.25    0.25
  -3 -13  -1    0.58    0.30
  -3 -13  -1    0.38    0.52
   3  13   1    0.48    0.49
   3  13   1    0.77    0.29
   3  13   1    0.93    0.42
   3  13   1    0.67    0.35
  -4 -13  -1   -0.17    0.22
  -4 -13  -1    0.26    0.35
  -4 -13  -1   -0.20    0.51
  -4 -13  -1   -0.37    0.26
  -4 -13  -1    0.48    0.25
   4  13   1    0.44    0.49
   4  13   1   -0.39    0.31
   4  13   1    0.68    0.40
   4  13   1    0.30    0.28
  -5 -13  -1   -0.01    0.32
  -5 -13  -1    0.06    0.24
  -5 -13  -1   -0.55    0.51
  -5 -13  -1   -0.19    0.24
  -5 -13  -1   -0.15    0.26
   5  13   1    0.08    0.30
   5  13   1    0.29    0.47
   5  13   1    0.24    0.38
   5  13   1    0.73    0.33
  -6 -13  -1    0.10    0.33
  -6 -13  -1    1.30    0.39
  -6 -13  -1   -0.01    0.55
  -6 -13  -1    0.02    0.24
  -6 -13  -1   -0.42    0.24
   6  13   1    0.52    0.40
   6  13   1    0.29    0.33
   6  13   1    0.18    0.47
  -7 -13  -1    0.10    0.27
  -7 -13  -1   -0.02    0.24
  -7 -13  -1   -0.15    0.26
  -7 -13  -1    0.28    0.60
   7  13   1   -0.25    0.38
   7  13   1   -0.26    0.38
  -8 -13  -1    0.24    0.26
  -8 -13  -1   -0.07    0.26
  -8 -13  -1    0.19    0.59
   8  13   1    0.78    0.38
   8  13   1   -0.14    0.37
  -9 -13  -1    0.20    0.25
  -9 -13  -1   -0.60    0.55
  -9 -13  -1    0.32    0.26
   9  13   1   -0.81    0.35
   9  13   1    0.10    0.35
   4 -14  -1    0.00    0.39
   4 -14  -1   -0.30    0.27
  -4  14   1   -0.18    0.55
  -4  14   1    0.12    0.21
  -4  14   1   -0.13    0.37
   3 -14  -1   -0.18    0.32
   3 -14  -1    0.52    0.42
  -3  14   1    0.63    0.39
  -3  14   1    0.15    0.23
  -3  14   1    0.03    0.56
   2 -14  -1    0.02    0.33
   2 -14  -1    0.39    0.49
  -2  14   1   -0.15    0.40
  -2  14   1   -0.17    0.53
   1 -14  -1    0.19    0.49
   1 -14  -1   -0.61    0.31
   1 -14  -1   -0.31    0.73
   1 -14  -1    0.09    0.30
  -1  14   1    0.18    0.24
  -1  14   1   -0.93    0.61
  -1  14   1   -0.37    0.60
   0 -14  -1    0.27    0.44
   0 -14  -1    1.40    0.36
   0 -14  -1    0.81    0.54
   0  14   1    0.57    0.53
   0  14   1    0.59    0.62
   0  14   1   -0.18    0.42
  -1 -14  -1   -0.02    0.35
  -1 -14  -1   -0.04    0.35
  -1 -14  -1   -0.97    0.47
  -1 -14  -1    0.08    0.31
   1  14   1   -0.31    0.54
   1  14   1   -0.04    0.28
   1  14   1    0.32    0.42
  -2 -14  -1    0.07    0.33
  -2 -14  -1    0.48    0.21
  -2 -14  -1    0.20    0.51
  -2 -14  -1    0.36    0.31
   2  14   1    0.53    0.42
   2  14   1    0.66    0.28
  -3 -14  -1    0.51    0.33
  -3 -14  -1    0.50    0.53
  -3 -14  -1    0.50    0.22
   3  14   1    0.50    0.41
   3  14   1    0.21    0.31
  -4 -14  -1    0.14    0.22
  -4 -14  -1   -0.12    0.26
  -4 -14  -1   -0.23    0.28
  -4 -14  -1   -0.27    0.33
   4  14   1    0.62    0.50
   4  14   1    0.61    0.52
   4  14   1   -0.30    0.35
  -5 -14  -1   -0.51    0.26
  -5 -14  -1    0.07    0.23
  -5 -14  -1   -0.04    0.25
  -5 -14  -1    0.73    0.57
   5  14   1   -0.27    0.37
   5  14   1    0.24    0.39
  -6 -14  -1    0.05    0.38
  -6 -14  -1   -0.11    0.25
  -6 -14  -1    0.09    0.24
  -6 -14  -1    0.19    0.56
   6  14   1    0.00    0.37
  -7 -14  -1   -0.69    0.37
  -7 -14  -1    0.15    0.25
  -7 -14  -1   -0.73    0.56
  -7 -14  -1   -0.38    0.25
   7  14   1   -0.33    0.37
  -8 -14  -1    0.52    0.26
  -8 -14  -1    0.25    0.26
  -8 -14  -1   -0.24    0.53
   8  14   1   -0.06    0.36
   3 -15  -1    0.08    0.27
  -3  15   1    0.20    0.59
  -3  15   1   -0.38    0.48
   2 -15  -1   -0.07    0.30
   2 -15  -1    0.06    0.42
  -2  15   1   -0.06    0.52
  -2  15   1    0.43    0.38
   1 -15  -1    0.05    0.45
   1 -15  -1   -0.40    0.30
  -1  15   1   -0.26    0.52
  -1  15   1   -0.64    0.36
   0 -15  -1    0.61    0.50
   0 -15  -1   -0.10    0.32
   0  15   1   -0.55    0.39
   0  15   1    0.57    0.56
  -1 -15  -1    0.32    0.33
  -1 -15  -1    0.43    0.50
   1  15   1   -0.10    0.40
   1  15   1    0.03    0.53
  -2 -15  -1    0.71    0.52
  -2 -15  -1    0.01    0.34
   2  15   1   -0.15    0.52
   2  15   1    0.30    0.42
  -3 -15  -1   -0.33    0.49
  -3 -15  -1   -0.18    0.32
   3  15   1   -0.23    0.39
   3  15   1   -0.13    0.51
  -4 -15  -1    0.17    0.21
  -4 -15  -1   -0.16    0.49
  -4 -15  -1   -0.34    0.34
   4  15   1    0.43    0.39
   4  15   1    0.05    0.47
  -5 -15  -1   -0.79    0.51
  -5 -15  -1   -0.01    0.35
  -5 -15  -1    0.28    0.22
   5  15   1    0.40    0.41
   5  15   1   -0.26    0.45
  -6 -15  -1   -0.47    0.35
  -6 -15  -1    0.08    0.23
  -6 -15  -1   -0.23    0.51
  -6 -15  -1    0.03    0.28
   6  15   1   -0.28    0.50
   6  15   1   -0.31    0.36
  -7 -15  -1    0.41    0.39
  -7 -15  -1   -0.14    0.51
  -7 -15  -1   -0.05    0.23
  -7 -15  -1    0.24    0.27
   7  15   1    0.36    0.37
  -1 -16  -1    0.00    0.44
  -1 -16  -1    0.09    0.31
   1  16   1    0.31    0.36
   1  16   1    0.29    0.49
  -2 -16  -1    0.04    0.33
  -2 -16  -1   -0.05    0.47
   2  16   1    0.19    0.36
   2  16   1    0.13    0.46
  -3 -16  -1   -0.09    0.40
  -3 -16  -1   -0.33    0.45
   3  16   1    0.66    0.35
   3  16   1   -0.57    0.51
  -4 -16  -1   -0.28    0.59
  -4 -16  -1   -0.05    0.48
   4  16   1    0.50    0.73
   4  16   1   -0.13    0.35
   6  14  -2   -0.33    0.35
  -6 -14   2    0.11    0.25
  -6 -14   2   -0.15    0.53
  -6 -14   2    0.37    0.29
   5  14  -2   -0.09    0.37
  -5 -14   2   -0.23    0.24
  -5 -14   2   -0.25    0.28
  -5 -14   2   -0.64    0.51
   4  14  -2    0.20    0.39
  -4 -14   2    0.15    0.24
  -4 -14   2   -0.37    0.26
  -4 -14   2    0.26    0.55
   3  14  -2   -0.44    0.38
  -3 -14   2    0.11    0.37
  -3 -14   2    0.03    0.53
  -3 -14   2    0.22    0.30
  -3 -14   2   -0.27    0.22
   2  14  -2    0.48    0.48
   2  14  -2    0.83    0.41
  -2 -14   2    0.11    0.22
  -2 -14   2   -0.58    0.35
  -2 -14   2    0.05    0.51
  -2 -14   2    0.40    0.32
   1  14  -2    0.52    0.40
   1  14  -2    0.58    0.49
  -1 -14   2    0.06    0.21
  -1 -14   2    0.21    0.52
  -1 -14   2    0.27    0.34
   0  14  -2    0.11    0.38
   0  14  -2   -0.03    0.48
   0 -14   2   -0.32    0.49
   0 -14   2   -0.11    0.31
  -1  14  -2    0.00    0.48
  -1  14  -2    0.00    0.37
   1 -14   2    0.16    0.47
   1 -14   2    0.17    0.31
  -2  14  -2    0.24    0.48
  -2  14  -2   -0.02    0.34
   2 -14   2   -0.44    0.28
   2 -14   2    0.35    0.46
   8  13  -2   -0.25    0.33
   8  13  -2   -0.21    0.58
   8  13  -2    1.52    1.40
  -8 -13   2   -0.24    0.28
  -8 -13   2    0.45    0.27
  -8 -13   2   -1.36    0.52
   7  13  -2    0.72    0.38
   7  13  -2    0.23    0.40
   7  13  -2    1.59    0.74
  -7 -13   2   -0.18    0.28
  -7 -13   2   -0.73    0.55
  -7 -13   2    0.35    0.27
   6  13  -2   -1.21    0.67
   6  13  -2    0.20    0.37
  -6 -13   2   -0.13    0.57
  -6 -13   2    0.20    0.27
  -6 -13   2   -0.11    0.31
   5  13  -2   -0.76    0.65
   5  13  -2   -0.45    0.37
  -5 -13   2    0.05    0.59
  -5 -13   2   -0.11    0.28
  -5 -13   2   -0.01    0.30
   4  13  -2    0.40    0.40
   4  13  -2    0.03    0.38
  -4 -13   2    0.31    0.28
  -4 -13   2    0.00    0.28
  -4 -13   2    0.36    0.26
  -4 -13   2    0.59    0.60
   3  13  -2   -0.03    0.49
   3  13  -2    0.32    0.38
  -3 -13   2   -0.20    0.27
  -3 -13   2    0.58    0.61
  -3 -13   2   -0.02    0.28
  -3 -13   2    0.17    0.24
   2  13  -2    0.18    0.39
   2  13  -2   -0.56    0.46
  -2 -13   2   -0.02    0.23
  -2 -13   2   -0.21    0.26
  -2 -13   2    0.44    0.69
  -2 -13   2   -0.68    0.27
  -2 -13   2   -0.57    0.35
   1  13  -2   -0.22    0.52
   1  13  -2   -0.04    0.38
  -1 -13   2   -0.10    0.25
  -1 -13   2   -0.03    0.27
  -1 -13   2   -0.04    0.21
  -1 -13   2    0.15    0.34
   0  13  -2    0.12    0.48
   0  13  -2    0.70    0.32
   0 -13   2    0.08    0.21
   0 -13   2   -0.56    0.62
   0 -13   2    0.65    0.30
  -1  13  -2    0.16    0.48
  -1  13  -2    0.53    0.55
  -1  13  -2    0.57    0.42
   1 -13   2    0.13    0.31
   1 -13   2    1.02    0.46
   1 -13   2    0.24    0.52
   1 -13   2    0.25    0.26
  -2  13  -2    0.03    0.53
  -2  13  -2    0.16    0.40
   2 -13   2   -0.29    0.49
   2 -13   2   -0.06    0.31
  -3  13  -2    0.72    0.39
  -3  13  -2    0.24    0.53
   3 -13   2    0.02    0.47
   3 -13   2   -0.06    0.29
  -4  13  -2    0.04    0.52
  -4  13  -2   -0.28    0.34
   4 -13   2   -0.01    0.41
   4 -13   2   -0.12    0.27
   9  12  -2   -0.42    0.33
   9  12  -2   -0.24    0.62
   9  12  -2    0.15    0.35
   9  12  -2   -0.60    1.04
  -9 -12   2   -0.14    0.58
  -9 -12   2    0.06    0.26
  -9 -12   2    0.29    0.29
   8  12  -2   -1.43    0.70
   8  12  -2    0.15    0.36
   8  12  -2    0.61    0.67
   8  12  -2    0.47    0.36
  -8 -12   2   -0.45    0.56
  -8 -12   2    0.04    0.26
  -8 -12   2    0.15    0.63
   7  12  -2    0.68    0.37
   7  12  -2   -0.68    0.34
   7  12  -2    0.10    0.69
   7  12  -2    1.42    0.70
  -7 -12   2    0.13    0.29
  -7 -12   2    0.16    0.64
  -7 -12   2    0.07    0.38
   6  12  -2   -0.53    0.43
   6  12  -2    0.55    0.52
   6  12  -2    0.62    0.48
   6  12  -2   -1.03    0.65
  -6 -12   2    0.40    0.27
  -6 -12   2    0.15    0.27
  -6 -12   2    0.12    0.29
  -6 -12   2    0.37    0.80
   5  12  -2   -0.48    0.62
   5  12  -2    0.01    0.37
   5  12  -2   -0.18    0.35
  -5 -12   2    0.12    0.63
  -5 -12   2   -0.03    0.26
  -5 -12   2   -0.05    0.28
  -5 -12   2   -0.10    0.27
   4  12  -2    0.58    0.62
   4  12  -2   -0.16    0.35
   4  12  -2    0.55    0.39
  -4 -12   2    0.27    0.27
  -4 -12   2    1.05    0.62
  -4 -12   2    0.10    0.26
  -4 -12   2    0.13    0.28
   3  12  -2    0.19    0.36
   3  12  -2    0.63    0.35
   3  12  -2   -0.74    0.41
   3  12  -2    0.02    0.59
   3  12  -2    0.14    0.53
  -3 -12   2   -0.52    0.53
  -3 -12   2    0.05    0.24
  -3 -12   2    0.54    0.27
  -3 -12   2   -0.16    0.26
   2  12  -2   -0.17    0.50
   2  12  -2   -0.37    0.37
   2  12  -2    0.50    0.29
   2  12  -2   -0.18    0.43
   2  12  -2    0.17    0.34
  -2 -12   2    0.42    0.55
  -2 -12   2    0.22    0.24
  -2 -12   2    0.26    0.27
  -2 -12   2    0.11    0.55
  -2 -12   2    0.28    0.26
   1  12  -2    0.07    0.40
   1  12  -2   -0.16    0.52
   1  12  -2    0.30    0.27
   1  12  -2   -0.16    0.38
  -1 -12   2   -0.58    0.34
  -1 -12   2    0.14    0.54
  -1 -12   2    0.40    0.23
  -1 -12   2   -0.10    0.25
  -1 -12   2   -0.26    0.27
   0  12  -2    0.19    0.28
   0  12  -2    0.45    0.42
   0  12  -2    0.51    0.42
   0  12  -2    0.33    0.54
   0 -12   2    0.46    0.27
   0 -12   2    0.38    0.22
   0 -12   2    0.03    0.53
   0 -12   2    0.93    0.30
   0 -12   2    0.82    0.34
  -1  12  -2   -0.03    0.27
  -1  12  -2    0.03    0.55
  -1  12  -2    0.27    0.41
  -1  12  -2   -0.20    0.40
   1 -12   2    0.69    0.53
   1 -12   2   -0.11    0.20
   1 -12   2    0.70    0.33
   1 -12   2    0.67    0.31
   1 -12   2   -0.20    0.29
  -2  12  -2   -0.43    0.25
  -2  12  -2    0.04    0.57
  -2  12  -2    0.03    0.44
  -2  12  -2    0.09    0.42
   2 -12   2    0.04    0.30
   2 -12   2   -0.25    0.49
   2 -12   2    0.42    0.23
   2 -12   2   -0.20    0.28
  -3  12  -2   -0.03    0.25
  -3  12  -2   -0.65    0.90
  -3  12  -2   -0.20    0.67
  -3  12  -2    0.28    0.45
   3 -12   2   -0.27    0.27
   3 -12   2    0.14    0.57
  -4  12  -2    0.48    0.57
  -4  12  -2    0.15    0.39
   4 -12   2   -0.07    0.31
   4 -12   2    1.09    0.50
  -5  12  -2   -0.06    0.37
  -5  12  -2   -0.49    0.50
   5 -12   2    0.02    0.41
   5 -12   2    0.00    0.28
  -6  12  -2   -0.05    0.51
   6 -12   2   -0.09    0.23
  10  11  -2    0.64    0.68
  10  11  -2    0.28    0.32
  10  11  -2    0.51    0.37
 -10 -11   2    1.26    0.65
 -10 -11   2    0.35    0.26
 -10 -11   2    0.07    0.28
   9  11  -2    1.01    0.74
   9  11  -2    0.38    0.35
   9  11  -2    0.58    0.40
   9  11  -2   -0.23    0.77
  -9 -11   2    1.06    0.69
  -9 -11   2    0.00    0.39
  -9 -11   2    0.58    0.27
   8  11  -2    0.29    0.34
   8  11  -2   -0.03    0.59
   8  11  -2    0.67    0.82
   8  11  -2   -0.18    0.39
  -8 -11   2   -0.06    0.26
  -8 -11   2    0.35    0.28
  -8 -11   2    0.54    0.81
  -8 -11   2    0.40    0.28
   7  11  -2   -0.01    0.35
   7  11  -2    0.88    0.72
   7  11  -2   -0.23    0.36
   7  11  -2    0.30    0.32
   7  11  -2    0.45    0.72
  -7 -11   2   -0.18    0.27
  -7 -11   2    0.32    0.28
  -7 -11   2   -0.05    0.65
  -7 -11   2    0.51    0.26
   6  11  -2    0.72    0.38
   6  11  -2   -0.46    0.64
   6  11  -2    0.46    0.35
   6  11  -2   -0.15    0.38
   6  11  -2    0.21    0.69
  -6 -11   2    0.60    0.64
  -6 -11   2    0.28    0.27
  -6 -11   2    0.17    0.27
  -6 -11   2    0.36    0.27
   5  11  -2    0.43    0.39
   5  11  -2    0.98    0.36
   5  11  -2    0.71    0.67
   5  11  -2    0.54    0.39
   5  11  -2   -1.59    1.08
  -5 -11   2    0.85    0.27
  -5 -11   2    0.87    0.30
  -5 -11   2    0.93    0.29
  -5 -11   2    0.61    0.62
   4  11  -2   -0.08    0.33
   4  11  -2   -0.51    0.60
   4  11  -2    0.07    0.37
   4  11  -2    0.00    0.32
  -4 -11   2   -0.15    0.26
  -4 -11   2    0.35    0.25
  -4 -11   2   -0.30    0.69
  -4 -11   2    0.30    0.26
   3  11  -2    0.48    0.34
   3  11  -2    0.08    0.31
   3  11  -2   -0.42    0.62
   3  11  -2    0.13    0.25
   3  11  -2    1.89    0.61
  -3 -11   2    0.04    0.25
  -3 -11   2   -0.01    0.24
  -3 -11   2   -0.14    0.25
  -3 -11   2   -0.09    0.65
   2  11  -2    1.26    0.51
   2  11  -2    0.35    0.33
   2  11  -2    0.22    0.55
   2  11  -2    0.31    0.26
   2  11  -2    0.76    0.39
  -2 -11   2    0.06    0.40
  -2 -11   2    0.81    0.40
  -2 -11   2    0.55    0.56
  -2 -11   2    0.69    0.27
   1  11  -2   -0.46    0.36
   1  11  -2   -0.69    0.68
   1  11  -2    0.47    0.33
   1  11  -2    0.16    0.25
  -1 -11   2   -0.07    0.28
  -1 -11   2   -0.10    0.53
  -1 -11   2   -0.25    0.34
  -1 -11   2    0.42    0.24
   0  11  -2    0.03    0.51
   0  11  -2    0.07    0.54
   0  11  -2   -0.35    0.32
   0  11  -2   -0.11    0.23
   0 -11   2   -0.04    0.23
   0 -11   2    0.10    0.23
   0 -11   2    0.12    0.26
  -1  11  -2    0.90    0.66
   1 -11   2   -0.02    0.51
   1 -11   2    0.09    0.23
   1 -11   2    0.38    0.31
   1 -11   2    0.45    0.26
  -2  11  -2    0.13    0.34
  -2  11  -2    0.18    0.24
  -2  11  -2    0.18    0.38
  -2  11  -2   -0.86    0.53
   2 -11   2    0.29    0.31
   2 -11   2   -0.36    0.18
   2 -11   2    0.36    0.51
   2 -11   2    0.11    0.27
   2 -11   2   -0.38    0.28
  -3  11  -2    0.63    0.26
  -3  11  -2    0.27    0.35
  -3  11  -2   -0.40    0.35
  -3  11  -2   -0.63    0.55
   3 -11   2    0.16    0.51
   3 -11   2   -0.01    0.27
   3 -11   2   -0.57    0.27
  -4  11  -2    0.14    0.27
  -4  11  -2    0.33    0.37
  -4  11  -2   -0.45    0.55
  -4  11  -2    0.75    0.39
   4 -11   2    0.46    0.30
   4 -11   2    0.42    0.29
   4 -11   2    0.73    0.51
  -5  11  -2   -0.15    0.27
  -5  11  -2   -0.04    0.37
  -5  11  -2   -0.41    0.53
   5 -11   2    0.08    0.46
   5 -11   2    0.26    0.30
   5 -11   2    0.23    0.33
  -6  11  -2    0.28    0.55
  -6  11  -2   -0.79    0.33
   6 -11   2    0.01    0.27
   6 -11   2    0.46    0.40
  -7  11  -2   -0.21    0.51
  -7  11  -2    0.46    0.45
   7 -11   2   -0.06    0.25
  11  10  -2    0.47    0.35
  11  10  -2    0.25    0.70
  11  10  -2    0.51    0.98
  11  10  -2    0.11    0.30
 -11 -10   2    0.12    0.26
 -11 -10   2    0.56    0.29
 -11 -10   2   -0.46    0.62
  10  10  -2    0.10    0.33
  10  10  -2   -0.19    0.39
  10  10  -2   -2.17    0.74
  10  10  -2   -0.09    0.79
 -10 -10   2    0.28    0.27
 -10 -10   2    0.12    0.66
   9  10  -2   -0.05    0.41
   9  10  -2    1.16    0.35
   9  10  -2   -0.19    1.14
  -9 -10   2   -0.40    0.75
  -9 -10   2   -0.21    0.27
  -9 -10   2    0.15    0.27
  -9 -10   2    0.12    0.26
   8  10  -2    0.70    0.38
   8  10  -2    1.89    0.72
   8  10  -2    0.51    0.33
   8  10  -2    2.69    0.85
  -8 -10   2    0.02    0.66
  -8 -10   2    0.94    0.28
  -8 -10   2    0.91    0.29
  -8 -10   2    0.55    0.29
   7  10  -2    0.83    0.39
   7  10  -2    0.75    0.34
   7  10  -2    0.25    0.80
   7  10  -2    1.34    0.40
   7  10  -2    0.25    0.80
  -7 -10   2    1.35    0.31
  -7 -10   2    0.73    0.27
  -7 -10   2    1.18    0.28
  -7 -10   2    0.24    0.62
   6  10  -2    1.55    0.38
   6  10  -2    1.86    0.67
   6  10  -2    1.44    0.34
   6  10  -2    0.20    0.44
  -6 -10   2    0.78    1.00
  -6 -10   2    1.38    0.32
  -6 -10   2    1.79    0.29
  -6 -10   2    0.72    0.30
   5  10  -2    1.15    0.37
   5  10  -2    0.19    0.30
   5  10  -2    0.35    0.31
   5  10  -2    1.42    0.69
  -5 -10   2   -0.57    0.58
  -5 -10   2    0.10    0.27
  -5 -10   2    0.52    0.24
  -5 -10   2    0.58    0.24
   4  10  -2    0.10    0.38
   4  10  -2    0.52    0.31
   4  10  -2    0.60    0.31
  -4 -10   2    0.30    0.23
  -4 -10   2   -0.16    0.24
  -4 -10   2    0.20    0.23
   3  10  -2    0.69    0.33
   3  10  -2    0.39    0.25
   3  10  -2    0.80    0.32
  -3 -10   2    0.55    0.24
  -3 -10   2    0.69    0.25
  -3 -10   2    0.48    0.25
   2  10  -2    0.34    0.31
   2  10  -2    0.20    0.23
  -2 -10   2    0.21    0.23
  -2 -10   2    0.10    0.23
  -2 -10   2    0.26    0.23
   1  10  -2    0.18    0.30
   1  10  -2    0.35    0.22
  -1 -10   2    0.46    0.24
  -1 -10   2   -0.11    0.22
  -1 -10   2    0.23    0.22
   0  10  -2   -0.22    0.30
   0  10  -2    0.39    0.22
   0 -10   2    0.37    0.23
   0 -10   2    0.42    0.24
   0 -10   2    0.55    0.22
  -1  10  -2    0.28    0.22
  -1  10  -2    0.11    0.30
   1 -10   2    0.00    0.22
   1 -10   2    0.18    0.20
   1 -10   2    0.19    0.23
  -2  10  -2   -0.83    0.47
  -2  10  -2    0.63    0.32
  -2  10  -2   -0.18    0.57
  -2  10  -2    0.21    0.24
   2 -10   2    0.29    0.21
   2 -10   2    0.04    0.48
   2 -10   2    0.54    0.24
   2 -10   2    0.12    0.19
  -3  10  -2   -0.31    0.20
  -3  10  -2   -0.41    0.33
   3 -10   2    0.43    0.18
   3 -10   2   -0.08    0.24
  -4  10  -2    0.43    0.38
  -4  10  -2    0.01    0.23
  -4  10  -2    0.02    0.56
  -4  10  -2   -0.66    0.33
   4 -10   2    0.21    0.26
   4 -10   2    0.39    0.28
   4 -10   2    0.01    0.50
  -5  10  -2    0.22    0.23
  -5  10  -2    0.33    0.21
  -5  10  -2    0.25    0.37
  -5  10  -2   -0.08    0.56
   5 -10   2    0.56    0.28
   5 -10   2    0.05    0.48
   5 -10   2    0.07    0.28
  -6  10  -2   -0.14    0.69
  -6  10  -2    0.39    0.54
  -6  10  -2    0.22    0.20
  -6  10  -2    0.27    0.23
   6 -10   2    0.27    0.31
   6 -10   2   -0.10    0.48
  -7  10  -2    0.42    0.57
  -7  10  -2   -0.29    0.35
  -7  10  -2    0.11    0.18
   7 -10   2    0.26    0.28
   7 -10   2   -0.34    0.36
  -8  10  -2    0.17    0.55
  -8  10  -2    0.16    0.51
  -8  10  -2   -0.11    0.19
   8 -10   2    0.07    0.23
  11   9  -2    0.14    0.71
  11   9  -2    0.08    0.31
  11   9  -2    2.04    0.83
 -11  -9   2   -1.08    0.63
 -11  -9   2   -0.11    0.24
 -11  -9   2    0.09    0.26
  10   9  -2    0.18    0.83
  10   9  -2    0.29    0.34
  10   9  -2    0.98    0.57
  10   9  -2   -0.06    0.72
 -10  -9   2    0.04    0.26
 -10  -9   2    0.81    0.72
   9   9  -2    1.33    0.65
   9   9  -2    0.35    0.36
   9   9  -2    0.55    0.84
   9   9  -2    0.78    0.36
   9   9  -2   -0.03    0.29
  -9  -9   2    0.25    0.27
  -9  -9   2    0.25    0.66
  -9  -9   2    0.90    0.27
  -9  -9   2    0.42    0.24
   8   9  -2    0.72    0.39
   8   9  -2    1.61    0.93
   8   9  -2    0.99    0.39
   8   9  -2    1.98    0.84
   8   9  -2    1.77    0.36
  -8  -9   2   -0.12    0.64
  -8  -9   2    1.17    0.28
  -8  -9   2    1.57    0.29
  -8  -9   2    1.48    0.30
   7   9  -2    1.56    0.39
   7   9  -2    1.29    0.80
   7   9  -2    1.05    0.31
  -7  -9   2    1.21    0.26
  -7  -9   2    1.23    0.31
  -7  -9   2    0.72    0.29
  -7  -9   2   -0.02    0.63
   6   9  -2    0.04    0.27
   6   9  -2   -0.23    0.27
  -6  -9   2    0.48    0.23
  -6  -9   2    0.36    0.23
  -6  -9   2    0.22    0.21
   5   9  -2    0.77    0.30
   5   9  -2    0.39    0.28
  -5  -9   2    0.44    0.22
  -5  -9   2    0.73    0.24
  -5  -9   2    0.11    0.20
   4   9  -2    0.19    0.20
   4   9  -2    0.99    0.31
   4   9  -2    0.99    0.30
  -4  -9   2    0.97    0.23
  -4  -9   2    0.94    0.23
  -4  -9   2    0.23    0.23
   3   9  -2   -0.12    0.19
   3   9  -2    0.31    0.25
   3   9  -2   -0.21    0.33
  -3  -9   2    0.14    0.21
  -3  -9   2    0.04    0.20
  -3  -9   2    0.34    0.21
   2   9  -2    0.14    0.27
   2   9  -2    0.08    0.19
  -2  -9   2    0.13    0.22
  -2  -9   2   -0.30    0.20
  -2  -9   2   -0.05    0.21
   1   9  -2    0.63    0.21
   1   9  -2    0.46    0.42
  -1  -9   2    1.17    0.30
  -1  -9   2    0.54    0.30
  -1  -9   2    0.88    0.24
   0   9  -2    0.73    0.26
   0   9  -2    1.45    0.31
   0  -9   2    0.95    0.26
   0  -9   2    0.91    0.25
  -1   9  -2    1.51    0.30
  -1   9  -2    0.86    0.25
   1  -9   2    1.03    0.26
   1  -9   2    1.13    0.24
  -2   9  -2   -0.56    0.18
  -2   9  -2    0.20    0.29
  -2   9  -2    0.13    0.20
   2  -9   2   -0.25    0.22
   2  -9   2   -0.11    0.18
  -3   9  -2    0.87    0.22
  -3   9  -2    0.77    0.37
  -3   9  -2    0.84    0.24
  -3   9  -2    0.05    0.20
   3  -9   2    1.28    0.25
   3  -9   2    0.34    0.31
   3  -9   2    0.41    0.19
  -4   9  -2    0.30    0.21
  -4   9  -2    0.53    0.39
  -4   9  -2    0.66    0.24
  -4   9  -2    0.04    0.54
  -4   9  -2    0.42    0.21
   4  -9   2   -0.24    0.19
   4  -9   2    0.47    0.24
   4  -9   2    0.23    0.28
   4  -9   2    0.36    0.49
  -5   9  -2    0.76    0.27
  -5   9  -2    0.65    0.26
  -5   9  -2   -0.63    0.52
  -5   9  -2    0.81    0.24
   5  -9   2    0.55    0.26
   5  -9   2    0.14    0.28
   5  -9   2    0.74    0.50
  -6   9  -2    0.38    0.24
  -6   9  -2    0.21    0.22
  -6   9  -2    0.05    0.21
  -6   9  -2    0.42    0.37
  -6   9  -2    0.02    0.58
   6  -9   2    0.02    0.26
   6  -9   2    0.51    0.31
   6  -9   2   -0.13    0.44
  -7   9  -2    0.14    0.19
  -7   9  -2    0.31    0.20
  -7   9  -2   -0.08    0.39
  -7   9  -2    0.26    0.24
   7  -9   2    0.29    0.40
   7  -9   2   -0.07    0.43
  -8   9  -2    0.05    0.29
  -8   9  -2   -0.71    0.33
  -8   9  -2    0.83    0.58
  -8   9  -2   -0.11    0.18
   8  -9   2    0.27    0.26
   8  -9   2    0.06    0.32
  -9   9  -2   -0.30    0.40
  -9   9  -2    0.22    0.17
  -9   9  -2    0.28    0.53
   9  -9   2    0.27    0.24
  12   8  -2   -0.05    0.29
  12   8  -2    0.41    0.75
 -12  -8   2    0.40    0.70
 -12  -8   2    0.32    0.26
 -12  -8   2    0.19    0.23
  11   8  -2   -0.20    0.70
  11   8  -2    0.29    0.32
  11   8  -2    0.37    0.62
 -11  -8   2    0.15    0.22
 -11  -8   2   -0.44    0.67
 -11  -8   2    0.42    0.26
  10   8  -2   -0.02    0.32
  10   8  -2    0.63    0.71
  10   8  -2    0.26    0.42
  10   8  -2   -1.07    0.56
 -10  -8   2    0.59    0.22
 -10  -8   2    0.98    0.69
 -10  -8   2    0.40    0.25
   9   8  -2    0.12    0.52
   9   8  -2   -0.17    0.28
   9   8  -2    0.69    0.35
   9   8  -2    0.78    0.29
   9   8  -2   -0.45    0.65
  -9  -8   2    0.45    0.22
  -9  -8   2    0.43    0.23
  -9  -8   2    1.21    0.67
   8   8  -2    1.01    0.64
   8   8  -2    0.38    0.35
   8   8  -2    0.33    0.27
  -8  -8   2    0.81    0.26
  -8  -8   2    0.38    0.27
  -8  -8   2   -0.48    0.63
  -8  -8   2    0.55    0.22
   7   8  -2    0.24    0.27
   7   8  -2    0.09    0.25
  -7  -8   2    0.47    0.20
  -7  -8   2    0.40    0.22
  -7  -8   2    0.23    0.19
   6   8  -2    0.32    0.25
   6   8  -2    0.17    0.25
  -6  -8   2    0.25    0.18
  -6  -8   2    0.75    0.21
  -6  -8   2   -0.01    0.20
   5   8  -2    0.47    0.26
   5   8  -2    0.46    0.26
   5   8  -2    0.75    0.19
  -5  -8   2    0.13    0.25
  -5  -8   2    0.48    0.21
  -5  -8   2    0.20    0.18
   4   8  -2    4.99    0.51
   4   8  -2    4.49    0.52
   4   8  -2    3.04    0.45
  -4  -8   2    3.98    0.46
  -4  -8   2    3.89    0.47
  -4  -8   2    3.49    0.58
   3   8  -2    2.04    0.48
   3   8  -2    1.81    0.33
   3   8  -2    1.61    0.27
  -3  -8   2    2.08    0.35
  -3  -8   2    2.19    0.35
  -3  -8   2    2.20    0.29
   2   8  -2    0.77    0.20
   2   8  -2    0.76    0.25
  -2  -8   2    0.84    0.22
  -2  -8   2    0.75    0.22
   1   8  -2    0.49    0.26
   1   8  -2    1.02    0.21
  -1  -8   2    0.90    0.24
  -1  -8   2    1.25    0.23
   0   8  -2    2.70    0.32
   0   8  -2    1.80    0.35
   0  -8   2    2.26    0.34
   0  -8   2    2.28    0.33
  -1   8  -2    0.51    0.19
   1  -8   2    0.76    0.23
   1  -8   2    0.76    0.30
  -2   8  -2    0.21    0.21
  -2   8  -2    0.19    0.31
   2  -8   2    0.18    0.20
   2  -8   2    0.93    0.22
   2  -8   2    0.21    0.19
  -3   8  -2    0.01    0.19
  -3   8  -2    0.13    0.20
  -3   8  -2    0.35    0.32
  -3   8  -2    0.45    0.18
   3  -8   2    0.90    0.22
   3  -8   2    0.49    0.18
   3  -8   2    0.04    0.18
  -4   8  -2    0.58    0.35
  -4   8  -2    1.03    0.21
  -4   8  -2    0.74    0.21
   4  -8   2    0.72    0.19
   4  -8   2    0.16    0.20
  -5   8  -2    0.17    0.22
  -5   8  -2   -0.69    0.51
  -5   8  -2    0.26    0.19
  -5   8  -2    0.27    0.21
   5  -8   2   -0.06    0.22
  -6   8  -2    1.36    0.46
  -6   8  -2    2.21    0.33
  -6   8  -2    2.30    0.34
  -6   8  -2    2.23    0.33
  -6   8  -2    0.70    0.60
   6  -8   2    3.03    0.51
   6  -8   2    2.08    0.40
  -7   8  -2    0.51    0.57
  -7   8  -2   -0.07    0.21
  -7   8  -2    0.54    0.39
  -7   8  -2    0.31    0.24
  -7   8  -2    0.33    0.21
   7  -8   2    0.16    0.26
   7  -8   2    0.21    0.40
   7  -8   2    0.26    0.28
  -8   8  -2    0.85    0.23
  -8   8  -2    0.86    0.26
  -8   8  -2   -0.48    0.60
  -8   8  -2    0.57    0.54
  -8   8  -2    0.74    0.22
   8  -8   2    1.01    0.34
  -9   8  -2    0.12    0.19
  -9   8  -2    0.53    0.25
  -9   8  -2   -0.30    0.33
  -9   8  -2    0.20    0.58
   9  -8   2    0.16    0.30
   9  -8   2    0.49    0.26
  12   7  -2   -0.04    0.65
  12   7  -2    0.26    0.29
  12   7  -2   -1.41    0.56
 -12  -7   2    0.34    0.68
 -12  -7   2   -0.17    0.20
 -12  -7   2   -0.07    0.26
  11   7  -2    0.09    0.31
  11   7  -2    0.64    0.65
  11   7  -2    0.21    0.33
  11   7  -2   -0.05    0.79
 -11  -7   2   -0.01    0.24
 -11  -7   2    0.64    0.30
 -11  -7   2    0.02    0.25
 -11  -7   2   -0.69    0.68
  10   7  -2   -0.13    0.50
  10   7  -2   -0.06    0.24
  10   7  -2    0.34    0.56
  10   7  -2    0.24    0.33
 -10  -7   2    0.02    0.19
 -10  -7   2    1.56    0.69
 -10  -7   2    0.03    0.19
 -10  -7   2   -0.05    0.23
   9   7  -2    0.67    0.49
   9   7  -2    0.39    0.27
   9   7  -2    0.86    0.48
  -9  -7   2    0.29    0.19
  -9  -7   2    0.44    0.36
  -9  -7   2   -0.17    0.73
   8   7  -2    0.15    0.26
   8   7  -2    0.56    0.24
  -8  -7   2    0.23    0.20
  -8  -7   2    0.53    0.22
  -8  -7   2    0.34    0.19
   7   7  -2    0.46    0.23
   7   7  -2    0.21    0.24
  -7  -7   2    0.01    0.20
  -7  -7   2   -0.03    0.17
  -7  -7   2    0.20    0.18
   6   7  -2    2.74    0.38
   6   7  -2    2.42    0.39
  -6  -7   2    3.05    0.35
  -6  -7   2    2.37    0.36
  -6  -7   2    2.98    0.34
   5   7  -2    5.45    0.66
   5   7  -2    5.72    0.68
  -5  -7   2    6.76    0.65
  -5  -7   2    6.28    0.75
   4   7  -2    6.24    0.75
   4   7  -2    7.46    0.79
   4   7  -2    7.32    0.78
  -4  -7   2    7.25    0.76
   3   7  -2    0.39    0.24
   3   7  -2    0.35    0.30
   3   7  -2    0.78    0.25
  -3  -7   2    0.43    0.20
   2   7  -2    1.21    0.29
   2   7  -2    1.83    0.26
  -2  -7   2    1.83    0.26
  -2  -7   2    1.52    0.25
   1   7  -2    6.72    0.72
   1   7  -2    6.93    0.70
  -1  -7   2    6.19    0.70
  -1  -7   2    5.81    0.70
   0   7  -2    3.45    0.39
   0   7  -2    3.09    0.42
   0  -7   2    2.56    0.41
   0  -7   2    3.77    0.40
  -1   7  -2   10.87    1.07
   1  -7   2   11.29    1.08
   1  -7   2    8.12    1.07
  -2   7  -2    2.38    0.31
  -2   7  -2    2.19    0.41
   2  -7   2    2.47    0.34
   2  -7   2    2.33    0.33
  -3   7  -2    0.34    0.28
  -3   7  -2    0.82    0.20
  -3   7  -2    0.49    0.21
   3  -7   2    0.73    0.20
   3  -7   2    0.93    0.21
  -4   7  -2    0.57    0.20
  -4   7  -2    0.56    0.21
  -4   7  -2    0.54    0.18
  -4   7  -2    0.22    0.29
   4  -7   2    0.04    0.18
   4  -7   2    0.25    0.19
  -5   7  -2    1.50    0.28
  -5   7  -2    1.90    0.26
  -5   7  -2    1.34    0.39
  -5   7  -2    1.31    0.28
   5  -7   2    1.63    0.27
  -6   7  -2    1.38    0.25
  -6   7  -2    0.96    0.26
  -6   7  -2    1.53    0.25
   6  -7   2    1.01    0.26
  -7   7  -2   -0.75    0.53
  -7   7  -2    0.23    0.21
  -7   7  -2    0.61    0.22
  -7   7  -2   -0.42    0.37
  -7   7  -2    0.43    0.22
   7  -7   2    0.51    0.25
   7  -7   2    0.18    0.27
  -8   7  -2    3.04    0.38
  -8   7  -2    2.63    0.36
  -8   7  -2    2.44    0.38
  -8   7  -2    1.28    0.48
   8  -7   2    3.08    0.50
   8  -7   2    3.20    0.42
   8  -7   2    2.35    0.41
  -9   7  -2   -0.11    0.22
  -9   7  -2   -0.40    0.38
  -9   7  -2   -0.20    0.58
   9  -7   2    0.13    0.26
   9  -7   2   -0.09    0.28
 -10   7  -2    1.36    0.38
 -10   7  -2   -0.48    0.53
 -10   7  -2    0.28    0.23
 -10   7  -2    0.36    0.19
  10  -7   2    0.68    0.26
  12   6  -2    0.85    0.30
  12   6  -2    0.01    0.55
  12   6  -2    1.28    0.58
 -12  -6   2    0.69    0.21
 -12  -6   2   -1.12    0.66
 -12  -6   2    1.02    0.56
  11   6  -2    0.06    0.35
  11   6  -2    0.17    0.53
  11   6  -2   -0.12    0.30
  11   6  -2   -0.73    0.51
 -11  -6   2    0.01    0.19
 -11  -6   2   -0.08    0.24
 -11  -6   2   -0.69    0.24
 -11  -6   2    1.72    0.73
  10   6  -2    0.30    0.23
  10   6  -2   -0.14    0.47
  10   6  -2    0.33    0.48
  10   6  -2   -0.12    0.35
  10   6  -2    0.37    0.31
 -10  -6   2    0.10    0.21
 -10  -6   2    0.25    0.19
 -10  -6   2    0.73    0.69
 -10  -6   2    0.39    0.20
   9   6  -2   -0.28    0.28
   9   6  -2    0.45    0.25
   9   6  -2   -0.36    0.44
   9   6  -2   -0.02    0.23
  -9  -6   2    0.16    0.19
  -9  -6   2   -0.07    0.18
  -9  -6   2    0.24    0.18
  -9  -6   2   -0.05    0.33
   8   6  -2   -0.07    0.23
   8   6  -2    0.27    0.22
  -8  -6   2    0.08    0.16
  -8  -6   2   -0.04    0.18
  -8  -6   2    0.09    0.18
  -8  -6   2   -0.40    0.28
   7   6  -2    1.89    0.33
   7   6  -2    1.84    0.33
  -7  -6   2    2.48    0.31
  -7  -6   2    2.23    0.28
   6   6  -2    1.50    0.25
   6   6  -2    1.04    0.19
   6   6  -2    1.27    0.26
  -6  -6   2    1.36    0.33
  -6  -6   2    0.94    0.21
   5   6  -2    0.15    0.21
   5   6  -2    0.56    0.16
   5   6  -2    0.65    0.22
  -5  -6   2    0.25    0.16
  -5  -6   2    0.09    0.17
   4   6  -2    2.13    0.31
   4   6  -2    2.62    0.35
   4   6  -2    2.41    0.35
  -4  -6   2    2.78    0.31
  -4  -6   2    2.57    0.33
   3   6  -2   24.97    2.51
   3   6  -2   24.94    2.53
   3   6  -2   24.37    2.53
  -3  -6   2   24.32    2.51
   2   6  -2   13.61    1.39
   2   6  -2   12.55    1.40
  -2  -6   2   14.09    1.39
   1   6  -2    0.68    0.22
   1   6  -2    0.73    0.17
  -1  -6   2    0.54    0.19
   0   6  -2    0.77    0.23
   0   6  -2    0.69    0.22
   0  -6   2    0.70    0.19
  -1   6  -2    0.68    0.17
  -1   6  -2    0.46    0.27
   1  -6   2    0.87    0.20
  -2   6  -2    0.93    0.20
  -2   6  -2    0.92    0.29
   2  -6   2    0.73    0.20
  -3   6  -2    1.60    0.32
  -3   6  -2    1.02    0.22
   3  -6   2    1.25    0.22
  -4   6  -2    5.37    0.58
  -4   6  -2    4.98    0.59
  -4   6  -2    5.20    0.65
   4  -6   2    5.15    0.58
  -5   6  -2    0.32    0.28
  -5   6  -2    0.42    0.19
  -5   6  -2    0.29    0.19
  -5   6  -2    0.53    0.16
  -6   6  -2    0.32    0.20
  -6   6  -2    0.24    0.17
  -6   6  -2    0.30    0.20
  -6   6  -2    0.33    0.31
   6  -6   2    0.12    0.18
  -7   6  -2    0.25    0.18
  -7   6  -2    0.11    0.20
  -7   6  -2   -0.09    0.19
  -7   6  -2    0.31    0.56
  -7   6  -2    0.28    0.45
   7  -6   2    0.06    0.20
   7  -6   2    0.22    0.25
  -8   6  -2    3.00    0.33
  -8   6  -2    0.27    0.61
  -8   6  -2    1.98    0.40
  -8   6  -2    1.32    0.47
  -8   6  -2    2.23    0.31
   8  -6   2    2.24    0.48
   8  -6   2    1.77    0.35
  -9   6  -2    0.17    0.26
  -9   6  -2    0.33    0.19
  -9   6  -2    0.08    0.38
  -9   6  -2    0.08    0.57
  -9   6  -2    0.25    0.23
   9  -6   2    0.87    0.31
   9  -6   2    0.30    0.26
   9  -6   2    0.65    0.31
 -10   6  -2    0.35    0.18
 -10   6  -2    0.10    0.23
 -10   6  -2    0.10    0.56
  10  -6   2    0.39    0.26
 -11   6  -2   -0.78    0.50
 -11   6  -2    0.16    0.17
 -11   6  -2    0.21    0.21
  11  -6   2    0.26    0.24
  13   5  -2    1.13    0.30
  13   5  -2    1.83    0.65
  13   5  -2    3.47    1.07
 -13  -5   2   -0.68    0.97
 -13  -5   2    1.20    0.31
 -13  -5   2    1.03    0.24
  12   5  -2    4.06    0.53
  12   5  -2    3.64    0.73
  12   5  -2    3.37    0.72
  12   5  -2    4.07    0.58
 -12  -5   2    4.37    0.51
 -12  -5   2    3.81    0.47
 -12  -5   2    2.86    0.85
  11   5  -2    0.03    0.29
  11   5  -2   -0.29    0.48
  11   5  -2   -0.01    0.35
  11   5  -2    0.12    0.23
  11   5  -2    0.68    0.56
 -11  -5   2   -0.05    0.22
 -11  -5   2   -0.26    0.17
 -11  -5   2   -0.46    0.68
 -11  -5   2    0.25    0.19
  10   5  -2    1.54    0.40
  10   5  -2    1.26    0.36
  10   5  -2    0.86    0.58
  10   5  -2    1.33    0.67
  10   5  -2    1.08    0.28
 -10  -5   2    0.99    0.25
 -10  -5   2    1.73    0.26
 -10  -5   2    1.59    0.25
   9   5  -2    4.08    0.53
  -9  -5   2    4.29    0.50
  -9  -5   2    5.22    0.50
  -9  -5   2    3.21    0.61
  -9  -5   2    4.28    0.50
   8   5  -2    0.05    0.20
   8   5  -2   -0.04    0.20
  -8  -5   2    0.00    0.28
  -8  -5   2    0.30    0.15
  -8  -5   2    0.13    0.16
   7   5  -2    0.49    0.19
  -7  -5   2    0.32    0.16
  -7  -5   2    0.36    0.17
   6   5  -2    1.52    0.22
   6   5  -2    1.42    0.28
   6   5  -2    1.72    0.27
  -6  -5   2    1.88    0.25
   5   5  -2   16.94    1.88
   5   5  -2   19.25    1.91
   5   5  -2   18.79    1.91
  -5  -5   2   19.69    1.89
  -5  -5   2   18.00    1.89
   4   5  -2    3.37    0.39
   4   5  -2    3.44    0.42
   4   5  -2    3.07    0.42
  -4  -5   2    3.43    0.39
  -4  -5   2    3.90    0.40
   3   5  -2   13.48    1.36
   3   5  -2   13.08    1.33
   3   5  -2   11.44    1.41
  -3  -5   2   13.20    1.33
   2   5  -2   23.44    2.27
   2   5  -2   22.08    2.28
  -2  -5   2   21.49    2.27
   1   5  -2    5.66    0.66
   1   5  -2    6.46    0.65
  -1  -5   2    6.01    0.64
   0   5  -2    0.89    0.18
   0   5  -2    1.58    0.28
   0  -5   2    0.68    0.18
  -1   5  -2    1.65    0.22
  -1   5  -2    1.22    0.30
   1  -5   2    1.71    0.23
  -2   5  -2    1.41    0.27
  -2   5  -2    0.80    0.19
   2  -5   2    0.97    0.19
  -3   5  -2   43.98    4.74
  -3   5  -2   48.84    4.71
   3  -5   2   46.76    4.71
  -4   5  -2   11.20    1.29
  -4   5  -2   12.54    1.22
  -4   5  -2   11.78    1.24
   4  -5   2   11.44    1.22
  -5   5  -2    3.13    0.44
  -5   5  -2    2.90    0.50
  -5   5  -2    4.69    0.44
   5  -5   2    4.01    0.43
  -6   5  -2    1.46    0.30
  -6   5  -2    1.37    0.35
  -6   5  -2    1.31    0.22
   6  -5   2    0.96    0.24
  -7   5  -2    0.68    0.21
  -7   5  -2    1.03    0.20
  -7   5  -2    0.75    0.35
  -7   5  -2    0.56    0.21
   7  -5   2    0.96    0.21
  -8   5  -2    0.86    0.25
  -8   5  -2    1.77    0.25
  -8   5  -2    1.04    0.44
  -8   5  -2    0.96    0.34
   8  -5   2    1.31    0.33
   8  -5   2    0.69    0.54
   8  -5   2    1.68    0.26
   8  -5   2    0.37    0.42
  -9   5  -2    0.75    0.24
  -9   5  -2    0.97    0.22
  -9   5  -2   -0.12    0.59
  -9   5  -2    0.72    0.21
   9  -5   2    1.22    0.28
   9  -5   2    0.98    0.28
   9  -5   2    0.70    0.33
 -10   5  -2    0.00    0.22
 -10   5  -2    0.34    0.60
 -10   5  -2    0.11    0.17
 -10   5  -2    0.21    0.18
  10  -5   2    0.03    0.28
 -11   5  -2    0.49    0.23
 -11   5  -2    0.21    0.18
 -11   5  -2   -0.10    0.57
  11  -5   2    0.84    0.28
  13   4  -2    5.30    0.69
  13   4  -2    6.65    0.89
  13   4  -2    5.70    0.73
 -13  -4   2    6.41    0.70
 -13  -4   2    6.12    0.66
  12   4  -2    0.20    0.27
  12   4  -2    0.40    0.49
  12   4  -2    0.08    0.34
  12   4  -2   -0.80    0.57
 -12  -4   2    0.34    0.31
 -12  -4   2    0.35    0.24
 -12  -4   2    0.09    0.69
  11   4  -2    0.35    0.52
  11   4  -2    0.49    0.28
  11   4  -2   -0.18    0.34
  11   4  -2    0.31    0.22
  11   4  -2    0.06    0.44
 -11  -4   2    0.05    0.19
 -11  -4   2   -0.06    0.20
 -11  -4   2    0.50    0.71
 -11  -4   2    0.12    0.18
  10   4  -2    0.65    0.28
  10   4  -2   -0.14    0.43
  10   4  -2   -0.68    0.41
 -10  -4   2   -0.01    0.38
 -10  -4   2    0.46    0.73
 -10  -4   2    0.25    0.20
 -10  -4   2    0.40    0.21
 -10  -4   2    0.39    0.18
   9   4  -2    1.42    0.25
  -9  -4   2    0.62    0.20
  -9  -4   2    0.93    0.36
  -9  -4   2    0.71    0.20
  -9  -4   2    1.26    0.21
   8   4  -2    7.55    0.76
   8   4  -2    6.57    0.76
  -8  -4   2    5.83    0.81
  -8  -4   2    7.30    0.74
  -8  -4   2    7.69    0.75
  -8  -4   2    6.23    0.74
   7   4  -2    0.13    0.11
   7   4  -2    0.05    0.17
   7   4  -2    0.00    0.18
  -7  -4   2    0.14    0.14
  -7  -4   2    0.01    0.25
  -7  -4   2    0.11    0.14
   6   4  -2    1.36    0.20
   6   4  -2    1.57    0.26
   6   4  -2    0.72    0.24
  -6  -4   2    2.12    0.22
  -6  -4   2    1.45    0.22
   5   4  -2   18.94    2.07
   5   4  -2   19.28    2.07
   5   4  -2   20.30    2.06
  -5  -4   2   22.26    2.06
   4   4  -2    3.11    0.41
   4   4  -2    3.49    0.38
   4   4  -2    3.04    0.40
  -4  -4   2    3.24    0.37
   3   4  -2   13.95    1.35
   3   4  -2   12.92    1.39
   3   4  -2   12.71    1.37
  -3  -4   2   13.07    1.35
   2   4  -2    6.38    0.65
   2   4  -2    5.86    0.67
  -2  -4   2    6.24    0.66
   1   4  -2   20.47    2.03
   1   4  -2   18.56    2.04
  -1  -4   2   20.87    2.03
   0   4  -2    9.24    1.09
   0   4  -2   10.49    1.04
   0  -4   2   10.42    1.05
  -1   4  -2   33.70    3.39
  -1   4  -2   35.79    3.41
   1  -4   2   31.09    3.39
  -2   4  -2   34.37    3.39
  -2   4  -2   32.72    3.36
   2  -4   2   32.66    3.37
  -3   4  -2   24.01    2.43
   3  -4   2   23.75    2.43
  -4   4  -2    1.38    0.31
  -4   4  -2    1.76    0.24
   4  -4   2    1.80    0.24
  -5   4  -2    0.67    0.17
  -5   4  -2    0.54    0.19
  -5   4  -2    0.53    0.25
   5  -4   2    0.59    0.17
  -6   4  -2    1.22    0.19
  -6   4  -2    0.50    0.19
  -6   4  -2    0.70    0.20
  -6   4  -2    0.29    0.27
   6  -4   2    0.75    0.17
  -7   4  -2    0.69    0.19
  -7   4  -2    0.37    0.28
  -7   4  -2    0.45    0.17
  -7   4  -2    0.79    0.19
  -8   4  -2    0.40    0.17
  -8   4  -2    0.25    0.34
  -8   4  -2    0.08    0.18
  -8   4  -2   -0.08    0.18
   8  -4   2    0.20    0.17
  -9   4  -2    0.38    0.18
  -9   4  -2    0.02    0.17
  -9   4  -2    0.26    0.60
   9  -4   2    0.65    0.19
   9  -4   2    0.34    0.31
   9  -4   2    0.37    0.24
 -10   4  -2    0.38    0.22
 -10   4  -2   -0.45    0.58
 -10   4  -2    0.32    0.18
 -10   4  -2    0.18    0.23
  10  -4   2   -0.22    0.24
 -11   4  -2    0.21    0.59
 -11   4  -2    0.37    0.23
 -11   4  -2    0.06    0.18
  11  -4   2    0.52    0.48
  11  -4   2    0.60    0.28
 -12   4  -2    0.06    0.17
 -12   4  -2    0.61    0.54
 -12   4  -2    0.18    0.21
  12  -4   2    0.30    0.25
  13   3  -2   -0.58    0.50
  13   3  -2    0.00    0.34
  13   3  -2    1.15    0.63
  13   3  -2    0.72    0.26
 -13  -3   2   -0.25    0.69
 -13  -3   2    0.64    0.26
 -13  -3   2    0.56    0.20
  12   3  -2    0.45    0.58
  12   3  -2    0.62    0.52
  12   3  -2    0.67    0.28
  12   3  -2   -0.39    0.26
  12   3  -2    0.44    0.35
 -12  -3   2   -0.56    0.68
 -12  -3   2    0.64    0.24
 -12  -3   2    0.40    0.22
 -12  -3   2    0.90    0.28
  11   3  -2   -0.03    0.33
  11   3  -2    0.28    0.20
  11   3  -2    0.33    0.26
  11   3  -2   -0.03    0.48
  11   3  -2    0.14    0.44
 -11  -3   2    0.11    0.20
 -11  -3   2   -0.08    0.71
 -11  -3   2    0.01    0.18
 -11  -3   2   -0.28    0.16
  10   3  -2    0.00    0.23
  10   3  -2    0.67    0.44
  10   3  -2    0.43    0.33
  10   3  -2    0.42    0.44
  10   3  -2    0.23    0.20
 -10  -3   2    0.07    0.31
 -10  -3   2    0.15    0.17
 -10  -3   2    0.15    0.25
 -10  -3   2    0.34    0.19
   9   3  -2    3.22    0.38
  -9  -3   2    2.92    0.35
  -9  -3   2    2.81    0.35
  -9  -3   2    2.85    0.35
  -9  -3   2    2.03    0.44
   8   3  -2    0.45    0.19
   8   3  -2    0.70    0.21
  -8  -3   2    0.59    0.15
  -8  -3   2    0.38    0.27
   7   3  -2    0.46    0.17
   7   3  -2    0.52    0.18
  -7  -3   2    0.12    0.24
  -7  -3   2   -0.12    0.14
   6   3  -2   48.35    5.46
   6   3  -2   54.85    5.47
   6   3  -2   54.79    5.48
  -6  -3   2   54.73    5.46
  -6  -3   2   57.91    5.47
   5   3  -2    6.72    0.76
   5   3  -2    7.67    0.78
   5   3  -2    7.46    0.78
  -5  -3   2    7.40    0.77
   4   3  -2   27.36    3.03
   4   3  -2   28.94    3.02
   4   3  -2   30.75    3.01
  -4  -3   2   31.61    3.01
   3   3  -2  250.33   26.86
   3   3  -2  273.67   26.86
   3   3  -2  274.15   26.85
  -3  -3   2  268.28   26.85
   2   3  -2   89.24    9.08
   2   3  -2   89.49    9.08
   2   3  -2   90.24    9.07
  -2  -3   2   91.17    9.07
   1   3  -2   66.17    6.61
   1   3  -2   64.90    6.61
  -1  -3   2   65.47    6.61
   0   3  -2   64.11    6.56
   0   3  -2   70.65    6.58
   0  -3   2   60.65    6.56
  -1   3  -2   29.43    2.97
  -1   3  -2   30.38    3.00
   1  -3   2   28.47    2.98
  -2   3  -2    1.15    0.18
   2  -3   2    1.03    0.17
  -3   3  -2   17.05    1.77
   3  -3   2   17.79    1.78
  -4   3  -2    2.94    0.33
   4  -3   2    2.52    0.31
  -5   3  -2   35.62    3.46
  -5   3  -2   32.77    3.49
   5  -3   2   33.94    3.46
  -6   3  -2    3.69    0.46
  -6   3  -2    3.49    0.51
  -6   3  -2    4.54    0.45
   6  -3   2    3.96    0.44
  -7   3  -2    1.96    0.37
  -7   3  -2    2.62    0.30
   7  -3   2    1.82    0.27
  -8   3  -2    0.46    0.32
  -8   3  -2    1.23    0.20
  -8   3  -2    0.74    0.20
  -8   3  -2    0.58    0.20
   8  -3   2    1.18    0.21
  -9   3  -2    0.03    0.17
  -9   3  -2   -0.11    0.19
  -9   3  -2    0.28    0.17
  -9   3  -2    0.05    0.60
  -9   3  -2    0.43    0.40
   9  -3   2   -0.10    0.44
   9  -3   2   -0.40    0.30
   9  -3   2    0.26    0.17
 -10   3  -2    0.86    0.64
 -10   3  -2    0.29    0.21
 -10   3  -2    0.07    0.18
 -10   3  -2    0.20    0.17
  10  -3   2    0.42    0.37
  10  -3   2   -0.42    0.22
 -11   3  -2    0.22    0.21
 -11   3  -2    0.25    0.23
 -11   3  -2    0.07    0.31
 -11   3  -2   -0.40    0.58
  11  -3   2    0.30    0.28
  11  -3   2    0.49    0.44
 -12   3  -2   -0.27    0.20
 -12   3  -2    0.10    0.17
 -12   3  -2   -0.31    0.55
  12  -3   2    0.18    0.25
  13   2  -2    1.57    0.64
  13   2  -2    0.97    0.37
  13   2  -2    1.65    0.54
  13   2  -2    1.32    0.29
 -13  -2   2    1.21    0.28
 -13  -2   2    1.14    0.24
 -13  -2   2    0.51    0.72
  12   2  -2   -0.01    0.61
  12   2  -2    0.28    0.34
  12   2  -2    0.13    0.34
 -12  -2   2    0.70    0.73
 -12  -2   2    0.43    0.22
 -12  -2   2    0.34    0.22
 -12  -2   2    0.25    0.19
  11   2  -2    0.43    0.21
  11   2  -2    0.22    0.31
  11   2  -2    0.64    0.37
  11   2  -2   -1.08    0.39
  11   2  -2   -0.54    0.42
  11   2  -2    0.57    0.25
 -11  -2   2    0.31    0.17
 -11  -2   2    0.23    0.20
 -11  -2   2    0.06    0.70
 -11  -2   2    0.37    0.18
  10   2  -2    0.07    0.54
  10   2  -2    0.46    0.24
  10   2  -2    0.40    0.19
  10   2  -2    0.57    0.31
 -10  -2   2    0.29    0.17
 -10  -2   2    0.25    0.17
 -10  -2   2    0.38    0.17
 -10  -2   2    0.30    0.31
   9   2  -2    2.20    0.32
  -9  -2   2    2.04    0.40
  -9  -2   2    1.87    0.29
  -9  -2   2    2.83    0.31
  -9  -2   2    2.41    0.30
  -8  -2   2    9.39    1.01
  -8  -2   2    9.73    1.00
   7   2  -2    0.43    0.11
   7   2  -2    0.51    0.18
   7   2  -2    0.40    0.17
  -7  -2   2    0.86    0.26
  -7  -2   2    0.55    0.14
   6   2  -2   16.06    1.65
   6   2  -2   15.79    1.65
   6   2  -2   16.38    1.63
  -6  -2   2   15.78    1.63
   5   2  -2    0.39    0.16
   5   2  -2    0.51    0.16
   5   2  -2    0.19    0.10
   4   2  -2    1.83    0.21
   4   2  -2    1.67    0.25
   4   2  -2    1.79    0.25
  -4  -2   2    1.92    0.22
   3   2  -2   59.05    6.03
   3   2  -2   60.01    6.04
   3   2  -2   58.22    6.04
  -3  -2   2   62.15    6.04
   2   2  -2   28.92    2.95
   2   2  -2   28.73    2.94
   2   2  -2   28.83    2.96
  -2  -2   2   30.18    2.95
   1   2  -2   27.93    2.91
   1   2  -2   29.83    2.90
  -1  -2   2   28.26    2.90
   0   2  -2   35.65    3.59
   0  -2   2   35.54    3.59
  -1   2  -2   69.59    7.02
   1  -2   2   69.62    7.02
  -2   2  -2  117.75   12.11
  -2   2  -2  124.94   12.12
   2  -2   2  117.81   12.11
  -3   2  -2  202.78   21.30
  -3   2  -2  229.41   21.31
   3  -2   2  202.31   21.30
  -4   2  -2   29.75    2.73
  -4   2  -2   25.62    2.70
   4  -2   2   24.83    2.70
  -5   2  -2    8.16    0.83
  -5   2  -2    7.29    0.86
   5  -2   2    8.17    0.83
  -6   2  -2    1.10    0.30
  -6   2  -2    1.90    0.23
  -6   2  -2    1.28    0.24
   6  -2   2    1.77    0.23
  -7   2  -2    2.57    0.35
  -7   2  -2    3.71    0.36
  -7   2  -2    2.97    0.36
  -7   2  -2    1.94    0.41
   7  -2   2    3.02    0.35
  -8   2  -2    3.23    0.52
  -8   2  -2    3.94    0.45
  -8   2  -2    3.89    0.45
  -8   2  -2    3.49    0.44
   8  -2   2    4.18    0.45
  -9   2  -2    2.79    0.52
  -9   2  -2    2.62    0.33
  -9   2  -2    2.48    0.35
  -9   2  -2    2.55    0.33
   9  -2   2    2.78    0.34
   9  -2   2    1.61    0.48
   9  -2   2    2.23    0.38
 -10   2  -2    0.40    0.19
 -10   2  -2    0.12    0.21
 -10   2  -2    0.15    0.17
 -10   2  -2    0.55    0.64
  10  -2   2    0.37    0.25
  10  -2   2   -0.07    0.31
 -11   2  -2    0.73    0.24
 -11   2  -2    0.24    0.78
 -11   2  -2    1.22    0.25
 -11   2  -2    0.66    0.20
  11  -2   2    0.83    0.35
  11  -2   2    0.38    0.41
 -12   2  -2    0.15    0.17
 -12   2  -2    0.08    0.21
 -12   2  -2    0.10    0.58
  12  -2   2    0.36    0.43
  12  -2   2    0.08    0.25
  12  -2   2   -1.30    0.54
  13   1  -2    0.68    0.34
  13   1  -2    0.63    0.25
  13   1  -2    0.42    0.55
  13   1  -2    1.34    0.50
 -13  -1   2    0.09    0.69
 -13  -1   2    0.56    0.25
 -13  -1   2    0.75    0.21
  12   1  -2    1.07    0.36
  12   1  -2    0.88    0.37
  12   1  -2    2.02    0.63
 -12  -1   2    1.62    0.27
 -12  -1   2   -0.55    0.70
 -12  -1   2    0.95    0.22
 -12  -1   2    0.72    0.23
  11   1  -2    0.69    0.21
  11   1  -2    1.18    0.42
  11   1  -2    0.10    0.38
  11   1  -2    0.27    0.37
  11   1  -2    0.38    0.23
  11   1  -2   -0.26    0.31
 -11  -1   2    0.25    0.20
 -11  -1   2    0.23    0.17
 -11  -1   2    0.33    0.18
 -11  -1   2   -0.80    0.69
  10   1  -2    0.82    0.32
  10   1  -2    0.43    0.23
  10   1  -2   -0.03    0.39
  10   1  -2    0.93    0.21
 -10  -1   2    0.39    0.18
 -10  -1   2    0.31    0.19
 -10  -1   2    0.60    0.18
 -10  -1   2    0.47    0.33
   9   1  -2   10.72    1.18
  -9  -1   2    9.67    1.16
  -9  -1   2   12.12    1.17
  -9  -1   2   12.45    1.27
  -9  -1   2   11.45    1.18
  -8  -1   2    4.03    0.46
   7   1  -2    1.29    0.22
   7   1  -2    1.51    0.18
  -7  -1   2    1.42    0.20
  -7  -1   2    1.28    0.20
  -7  -1   2    1.10    0.28
   6   1  -2    3.49    0.39
   6   1  -2    3.13    0.36
   6   1  -2    3.29    0.39
  -6  -1   2    3.35    0.37
   5   1  -2    8.15    0.85
   5   1  -2    8.38    0.88
   5   1  -2    7.86    0.85
   5   1  -2    8.44    0.89
  -5  -1   2    8.74    0.85
   4   1  -2   12.45    1.27
   4   1  -2   12.94    1.25
   4   1  -2   12.08    1.25
  -4  -1   2   11.76    1.25
   3   1  -2  259.54   26.49
   3   1  -2  251.31   26.48
   3   1  -2  270.89   26.48
   3   1  -2  265.13   26.49
  -3  -1   2  268.03   26.48
   2   1  -2    3.75    0.45
   2   1  -2    4.28    0.44
   2   1  -2    4.58    0.45
  -2  -1   2    3.97    0.43
   1   1  -2    0.33    0.12
   1   1  -2    0.29    0.13
  -1  -1   2    0.29    0.07
   0   1  -2    0.40    0.13
   0   1  -2    0.31    0.07
   0  -1   2    0.36    0.08
   0  -1   2    0.37    0.12
  -1   1  -2    4.16    0.40
   1  -1   2    3.41    0.40
  -2   1  -2   25.46    2.69
  -2   1  -2   29.41    2.71
   2  -1   2   25.06    2.69
  -3   1  -2  182.41   18.40
   3  -1   2  182.99   18.40
  -4   1  -2   21.52    2.08
  -4   1  -2   19.07    2.06
   4  -1   2   20.21    2.06
  -5   1  -2    9.06    0.85
  -5   1  -2    7.26    0.88
   5  -1   2    8.02    0.85
  -6   1  -2   44.26    4.31
  -6   1  -2   41.93    4.30
  -6   1  -2   43.79    4.33
   6  -1   2   40.17    4.30
  -7   1  -2    0.64    0.26
  -7   1  -2    0.75    0.19
   7  -1   2    1.37    0.18
  -8   1  -2    5.05    0.69
  -8   1  -2    6.21    0.64
  -8   1  -2    5.70    0.64
  -8   1  -2    6.40    0.64
   8  -1   2    5.66    0.64
  -9   1  -2    0.86    0.34
  -9   1  -2    0.64    0.20
  -9   1  -2    0.71    0.19
  -9   1  -2    0.87    0.18
   9  -1   2    0.28    0.17
 -10   1  -2    0.42    0.17
 -10   1  -2    0.43    0.19
 -10   1  -2   -0.79    0.59
  10  -1   2    0.27    0.26
 -11   1  -2    0.36    0.21
 -11   1  -2   -0.05    0.17
 -11   1  -2    0.06    0.18
 -11   1  -2   -0.45    0.63
  11  -1   2    0.08    0.26
  11  -1   2    1.08    0.38
 -12   1  -2    0.70    0.20
 -12   1  -2   -0.41    0.60
 -12   1  -2    0.81    0.25
  12  -1   2    1.34    0.43
  12  -1   2    0.42    0.58
  12  -1   2    0.76    0.29
  13   0  -2    1.05    0.52
  13   0  -2   -0.04    0.20
  13   0  -2   -0.24    0.46
  13   0  -2   -0.03    0.31
 -13   0   2   -0.17    0.17
 -13   0   2   -0.33    0.68
 -13   0   2    0.22    0.23
  12   0  -2   -0.34    0.54
  12   0  -2    1.06    0.25
  12   0  -2    0.52    0.38
  12   0  -2    0.99    0.33
  12   0  -2    0.04    0.48
 -12   0   2    0.85    0.24
 -12   0   2    1.09    0.23
 -12   0   2    0.33    0.69
 -12   0   2    0.48    0.20
  11   0  -2    0.58    0.37
  11   0  -2   -0.43    0.39
  11   0  -2    0.74    0.32
  11   0  -2    0.22    0.37
 -11   0   2    0.05    0.71
 -11   0   2    0.59    0.19
 -11   0   2    0.75    0.20
 -11   0   2    0.66    0.22
  10   0  -2    2.64    0.39
  10   0  -2    0.84    0.41
  10   0  -2    1.81    0.29
  10   0  -2    2.11    0.45
 -10   0   2    1.96    0.28
 -10   0   2    2.05    0.28
 -10   0   2    1.95    0.41
 -10   0   2    1.84    0.28
   9   0  -2    3.42    0.43
  -9   0   2    3.71    0.41
  -9   0   2    3.60    0.42
  -9   0   2    3.09    0.50
  -8   0   2    3.65    0.44
  -8   0   2    3.79    0.43
   7   0  -2    3.38    0.36
   7   0  -2    3.09    0.39
   7   0  -2    3.16    0.35
  -7   0   2    3.39    0.37
  -7   0   2    3.19    0.44
  -7   0   2    3.03    0.36
   6   0  -2    5.60    0.61
   6   0  -2    5.86    0.61
  -6   0   2    5.33    0.66
  -6   0   2    6.26    0.62
   5   0  -2    2.26    0.25
   5   0  -2    2.18    0.33
   5   0  -2    1.72    0.20
   5   0  -2    1.62    0.22
  -5   0   2    1.89    0.21
  -5   0   2    1.18    0.28
   4   0  -2    2.68    0.27
   4   0  -2    2.61    0.29
   4   0  -2    2.30    0.30
   4   0  -2    1.98    0.30
  -4   0   2    2.15    0.27
  -4   0   2    3.01    0.33
   3   0  -2   38.65    3.87
   3   0  -2   38.41    3.87
   3   0  -2   39.91    3.87
  -3   0   2   36.27    3.88
   2   0  -2   85.27    8.19
   2   0  -2   76.26    8.19
   2   0  -2   78.00    8.20
   2   0  -2   80.72    8.20
  -2   0   2   85.30    8.19
  -2   0   2   82.26    8.19
   1   0  -2   10.25    1.09
   1   0  -2   10.62    1.10
   1   0  -2   10.50    1.09
  -1   0   2   11.50    1.08
   0   0  -2   23.84    2.40
   0   0  -2   24.64    2.39
   0   0  -2   24.30    2.39
   0   0  -2   22.54    2.39
   0   0   2   23.26    2.39
  -1   0  -2   21.18    2.23
  -1   0  -2   23.63    2.23
   1   0   2   20.81    2.23
   1   0   2   22.60    2.23
  -2   0  -2   11.57    1.24
   2   0   2   13.17    1.24
   2   0   2   11.50    1.23
  -3   0  -2  318.83   32.68
  -3   0  -2  342.13   32.69
   3   0   2  312.61   32.68
  -4   0  -2   15.80    1.65
   4   0   2   16.49    1.65
  -5   0  -2    2.03    0.33
  -5   0  -2    2.78    0.30
   5   0   2    2.56    0.29
  -6   0  -2   30.87    3.09
  -6   0  -2   31.83    3.12
   6   0   2   28.77    3.09
  -7   0  -2    1.56    0.32
  -7   0  -2    2.05    0.25
  -7   0  -2    1.56    0.25
   7   0   2    1.65    0.24
  -8   0  -2    1.55    0.28
  -8   0  -2    1.69    0.27
  -8   0  -2    1.70    0.25
   8   0   2    1.48    0.24
  -9   0  -2    1.65    0.39
  -9   0  -2    2.09    0.29
  -9   0  -2    1.98    0.30
   9   0   2    2.70    0.32
 -10   0  -2   -0.22    0.35
 -10   0  -2    0.16    0.19
 -10   0  -2    0.13    0.16
 -10   0  -2    0.17    0.18
  10   0   2   -0.03    0.28
 -11   0  -2    0.00    0.16
 -11   0  -2    0.06    0.19
 -11   0  -2    0.05    0.20
 -11   0  -2    0.04    0.64
  11   0   2    0.27    0.37
  11   0   2    1.00    0.56
  11   0   2    0.10    0.24
 -12   0  -2    1.82    0.33
 -12   0  -2    2.31    0.30
 -12   0  -2    0.25    0.66
  12   0   2    2.31    0.39
  12   0   2    1.75    0.66
  12   0   2    1.78    0.45
 -13   0  -2    0.66    0.58
  13   0   2    0.43    0.99
  13  -1  -2    0.48    0.31
  13  -1  -2   -0.66    0.45
  13  -1  -2    1.21    0.77
  13  -1  -2    0.31    0.21
 -13   1   2    0.33    0.23
 -13   1   2   -0.88    0.70
 -13   1   2    0.38    0.17
  12  -1  -2    0.31    0.45
  12  -1  -2    0.42    0.32
  12  -1  -2    0.35    0.40
  12  -1  -2    0.48    0.37
  12  -1  -2    0.65    0.22
 -12   1   2    0.97    0.24
 -12   1   2    0.09    0.68
 -12   1   2    0.56    0.22
  11  -1  -2    1.75    0.41
  11  -1  -2    2.64    0.49
  11  -1  -2    2.91    0.55
 -11   1   2    2.50    0.33
 -11   1   2    0.54    0.73
 -11   1   2    2.75    0.33
 -11   1   2    2.25    0.34
  10  -1  -2   10.04    0.98
  10  -1  -2    8.58    1.04
  10  -1  -2    8.19    1.07
  10  -1  -2    9.36    1.01
 -10   1   2    7.84    0.94
   9  -1  -2    4.42    0.47
  -9   1   2    3.89    0.54
  -9   1   2    3.70    0.45
  -9   1   2    3.36    0.44
   8  -1  -2    1.07    0.23
  -8   1   2    1.20    0.20
  -8   1   2    2.00    0.34
   7  -1  -2    5.59    0.68
   7  -1  -2    6.00    0.65
  -7   1   2    6.27    0.65
  -7   1   2    6.69    0.72
   6  -1  -2    0.86    0.16
   6  -1  -2    1.04    0.19
   6  -1  -2    0.99    0.13
  -6   1   2    0.50    0.23
  -6   1   2    0.83    0.15
   5  -1  -2    1.02    0.16
   5  -1  -2    0.60    0.17
   5  -1  -2    0.90    0.13
  -5   1   2    1.01    0.15
   4  -1  -2   88.69    9.05
   4  -1  -2   80.13    9.05
   4  -1  -2   92.20    9.04
   4  -1  -2   91.28    9.05
  -4   1   2  100.66    9.07
  -4   1   2   85.76    9.04
   3  -1  -2   49.87    4.92
   3  -1  -2   47.98    4.93
   3  -1  -2   47.85    4.93
   3  -1  -2   49.76    4.93
  -3   1   2   48.42    4.92
  -3   1   2   49.14    4.94
   2  -1  -2    1.77    0.21
   2  -1  -2    1.49    0.21
   2  -1  -2    1.53    0.20
  -2   1   2    1.68    0.18
  -2   1   2    1.60    0.18
   1  -1  -2   39.89    4.07
   1  -1  -2   37.38    4.06
   1  -1  -2   38.95    4.07
  -1   1   2   41.35    4.06
  -1   1   2   40.51    4.06
  -1   1   2   43.74    4.07
   0  -1  -2    7.95    0.80
   0  -1  -2    8.03    0.80
   0  -1  -2    8.11    0.80
   0   1   2    7.48    0.80
   0   1   2    7.82    0.80
  -1  -1  -2   13.81    1.26
  -1  -1  -2   11.56    1.26
  -1  -1  -2   11.77    1.26
   1   1   2   11.37    1.26
   1   1   2   13.52    1.26
  -2  -1  -2   37.72    3.94
   2   1   2   38.07    3.94
   2   1   2   36.15    3.93
   2   1   2   44.23    3.94
  -3  -1  -2   26.45    2.67
  -3  -1  -2   28.62    2.69
   3   1   2   25.38    2.66
   3   1   2   25.30    2.67
  -4  -1  -2    6.82    0.75
  -4  -1  -2    7.37    0.78
   4   1   2    7.46    0.75
   4   1   2    7.01    0.74
  -5  -1  -2    6.47    0.63
   5   1   2    6.58    0.63
   5   1   2    5.02    0.62
  -6  -1  -2    0.51    0.24
  -6  -1  -2    1.19    0.19
   6   1   2    0.90    0.16
  -7  -1  -2    2.75    0.41
  -7  -1  -2    3.10    0.36
  -7  -1  -2    2.81    0.36
   7   1   2    3.14    0.36
  -8  -1  -2   13.39    1.44
  -8  -1  -2   12.98    1.47
  -8  -1  -2   13.53    1.42
   8   1   2   14.95    1.43
  -9  -1  -2    1.49    0.24
  -9  -1  -2    1.21    0.22
  -9  -1  -2    1.64    0.25
  -9  -1  -2    1.83    0.36
   9   1   2    1.41    0.23
 -10  -1  -2   -0.30    0.57
 -10  -1  -2    0.17    0.18
 -10  -1  -2    0.61    0.37
 -10  -1  -2    0.16    0.21
 -10  -1  -2    0.30    0.25
  10   1   2    0.67    0.32
  10   1   2   -0.02    0.23
 -11  -1  -2    0.66    0.68
 -11  -1  -2    0.91    0.23
 -11  -1  -2    0.89    0.21
 -11  -1  -2    0.67    0.24
  11   1   2    1.01    0.39
  11   1   2    1.39    0.32
  11   1   2   -0.01    0.53
 -12  -1  -2   -0.42    0.63
 -12  -1  -2    0.83    0.24
  12   1   2   -0.02    0.74
  12   1   2    0.71    0.39
 -13  -1  -2    4.81    0.54
 -13  -1  -2    4.40    0.56
  13   1   2    4.92    0.90
  13   1   2    4.61    0.59
  13  -2  -2    1.35    0.32
  13  -2  -2    2.07    0.64
  13  -2  -2    2.12    0.39
  13  -2  -2    1.86    0.52
 -13   2   2    1.66    0.27
 -13   2   2    2.02    0.32
  12  -2  -2    1.22    0.45
  12  -2  -2    2.50    0.42
  12  -2  -2    1.20    0.44
  12  -2  -2    2.83    0.57
 -12   2   2    2.36    0.30
 -12   2   2    0.71    0.75
 -12   2   2    2.23    0.34
  11  -2  -2    2.13    0.45
  11  -2  -2    2.71    0.39
  11  -2  -2    1.96    0.41
  11  -2  -2    2.30    0.55
  11  -2  -2    1.17    0.45
 -11   2   2    0.75    0.72
 -11   2   2    1.70    0.32
 -11   2   2    2.01    0.29
 -11   2   2    2.17    0.29
  10  -2  -2    1.31    0.52
  10  -2  -2    1.59    0.48
  10  -2  -2    2.28    0.56
 -10   2   2    2.53    0.32
 -10   2   2    2.54    0.31
  -9   2   2    0.51    0.15
  -9   2   2    0.22    0.17
  -9   2   2    0.19    0.28
  -9   2   2    0.40    0.17
   8  -2  -2    2.03    0.28
  -8   2   2    2.01    0.28
  -8   2   2    2.49    0.28
  -8   2   2    2.12    0.29
  -8   2   2    1.83    0.36
   7  -2  -2    1.98    0.26
   7  -2  -2    2.14    0.28
   7  -2  -2    1.94    0.24
  -7   2   2    1.96    0.25
  -7   2   2    2.02    0.34
   6  -2  -2    1.91    0.28
   6  -2  -2    1.96    0.26
   6  -2  -2    1.69    0.27
  -6   2   2    2.28    0.25
  -6   2   2    2.44    0.34
   5  -2  -2   11.20    1.17
   5  -2  -2   11.15    1.15
   5  -2  -2   10.99    1.16
  -5   2   2   11.71    1.16
   4  -2  -2    7.64    0.77
   4  -2  -2    7.35    0.76
   4  -2  -2    7.15    0.78
  -4   2   2    7.07    0.76
  -4   2   2    7.57    0.81
   3  -2  -2    5.88    0.61
   3  -2  -2    5.89    0.58
   3  -2  -2    5.65    0.61
  -3   2   2    5.25    0.61
  -3   2   2    5.45    0.58
   2  -2  -2    6.27    0.69
   2  -2  -2    6.81    0.68
   2  -2  -2    7.16    0.70
   2  -2  -2    6.35    0.70
  -2   2   2    6.46    0.68
   1  -2  -2   26.55    2.81
   1  -2  -2   29.56    2.81
   1  -2  -2   29.04    2.80
   1  -2  -2   25.85    2.81
  -1   2   2   28.04    2.80
   0  -2  -2   17.65    1.84
   0  -2  -2   17.97    1.85
   0  -2  -2   17.43    1.84
   0  -2  -2   18.06    1.84
   0   2   2   18.18    1.84
   0   2   2   20.08    1.84
  -1  -2  -2   42.94    4.33
  -1  -2  -2   42.56    4.33
   1   2   2   43.23    4.33
  -2  -2  -2    0.95    0.14
   2   2   2    1.07    0.13
   2   2   2    0.96    0.15
   3   2   2   44.53    4.43
   3   2   2   43.32    4.43
  -4  -2  -2   71.94    7.50
  -4  -2  -2   79.25    7.51
   4   2   2   72.67    7.50
   4   2   2   73.66    7.50
  -5  -2  -2    5.37    0.56
   5   2   2    4.90    0.55
   5   2   2    5.33    0.56
  -6  -2  -2    5.82    0.60
  -6  -2  -2    5.64    0.66
   6   2   2    5.40    0.60
  -7  -2  -2    3.97    0.53
  -7  -2  -2    4.83    0.53
   7   2   2    5.33    0.53
   7   2   2    5.03    0.53
  -8  -2  -2    1.89    0.22
  -8  -2  -2    1.77    0.31
  -8  -2  -2    1.01    0.20
  -8  -2  -2    1.28    0.21
   8   2   2    1.11    0.20
   8   2   2    1.10    0.21
  -9  -2  -2   10.70    1.17
  -9  -2  -2   11.17    1.17
  -9  -2  -2   11.14    1.24
  -9  -2  -2   11.93    1.17
   9   2   2   10.65    1.17
 -10  -2  -2    1.83    0.36
 -10  -2  -2    1.69    0.28
  10   2   2    2.18    0.41
  10   2   2    1.75    0.37
 -11  -2  -2   -0.54    0.63
 -11  -2  -2    1.00    0.22
 -11  -2  -2    0.58    0.22
 -11  -2  -2    0.35    0.20
  11   2   2    0.84    0.38
 -12  -2  -2    0.09    0.23
 -12  -2  -2   -0.55    0.63
 -12  -2  -2    0.16    0.18
 -12  -2  -2    0.17    0.21
  12   2   2    0.44    0.38
  12   2   2    0.06    0.25
 -13  -2  -2   -0.49    0.56
 -13  -2  -2    0.27    0.17
 -13  -2  -2   -0.32    0.21
  13   2   2    0.15    0.26
  12  -3  -2    1.24    0.43
  12  -3  -2    2.05    0.55
  12  -3  -2    2.64    0.36
  12  -3  -2    1.76    0.46
  12  -3  -2    2.16    0.41
 -12   3   2    2.37    0.51
 -12   3   2    2.15    0.77
 -12   3   2    1.71    0.29
  11  -3  -2    0.20    0.23
  11  -3  -2    0.38    0.37
  11  -3  -2    1.10    0.47
  11  -3  -2    0.06    0.38
  11  -3  -2    0.24    0.32
 -11   3   2    0.30    0.17
 -11   3   2   -0.61    0.69
 -11   3   2    0.46    0.24
 -11   3   2    0.52    0.21
  10  -3  -2    1.22    0.40
  10  -3  -2    1.21    0.28
  10  -3  -2    0.88    0.31
 -10   3   2    1.28    0.22
 -10   3   2    0.63    0.22
 -10   3   2    1.06    0.22
 -10   3   2    1.05    0.96
  -9   3   2   -0.25    0.13
  -9   3   2    0.07    0.30
  -9   3   2   -0.13    0.16
  -9   3   2    0.27    0.17
   8  -3  -2    6.57    0.71
  -8   3   2    7.47    0.71
  -8   3   2    5.69    0.71
  -8   3   2    6.18    0.78
   7  -3  -2    0.97    0.15
   7  -3  -2    0.88    0.19
  -7   3   2    1.28    0.20
  -7   3   2    0.81    0.27
  -7   3   2    0.93    0.16
   6  -3  -2    6.36    0.66
   6  -3  -2    5.53    0.65
  -6   3   2    5.74    0.71
  -6   3   2    6.25    0.65
  -6   3   2    6.85    0.66
   5  -3  -2    4.58    0.51
  -5   3   2    4.39    0.51
  -5   3   2    5.80    0.58
   4  -3  -2    7.73    0.78
   4  -3  -2    7.42    0.76
  -4   3   2    7.81    0.81
  -4   3   2    6.63    0.76
   3  -3  -2    4.95    0.53
  -3   3   2    5.04    0.53
   2  -3  -2    0.22    0.09
  -2   3   2    0.24    0.14
  -2   3   2    0.27    0.09
   1  -3  -2   14.98    1.52
  -1   3   2   15.24    1.53
  -1   3   2   14.85    1.52
   0  -3  -2   71.03    6.78
   0  -3  -2   63.11    6.77
   0   3   2   72.61    6.78
   0   3   2   62.10    6.77
  -1  -3  -2   26.12    2.46
  -1  -3  -2   23.67    2.46
   1   3   2   23.30    2.46
  -2  -3  -2    8.41    0.86
  -2  -3  -2    8.11    0.86
   2   3   2    8.46    0.86
  -3  -3  -2    3.42    0.38
  -3  -3  -2    3.21    0.37
   3   3   2    3.77    0.38
   3   3   2    3.54    0.38
  -4  -3  -2   13.79    1.34
   4   3   2   13.84    1.34
   4   3   2   11.77    1.34
  -5  -3  -2    2.23    0.33
   5   3   2    2.11    0.27
   5   3   2    2.68    0.29
  -6  -3  -2    3.74    0.40
   6   3   2    3.41    0.40
  -7  -3  -2    5.31    0.67
  -7  -3  -2    6.82    0.64
  -7  -3  -2    5.69    0.63
   7   3   2    5.70    0.63
   7   3   2    5.60    0.62
  -8  -3  -2    3.88    0.45
  -8  -3  -2    3.67    0.51
  -8  -3  -2    4.22    0.45
  -8  -3  -2    4.23    0.46
   8   3   2    3.74    0.44
   8   3   2    3.74    0.45
  -9  -3  -2    4.54    0.62
  -9  -3  -2    5.95    0.63
  -9  -3  -2    6.70    0.64
  -9  -3  -2    6.14    0.71
   9   3   2    5.66    0.62
   9   3   2    5.46    0.64
 -10  -3  -2    0.24    0.23
 -10  -3  -2    0.03    0.31
 -10  -3  -2    0.26    0.18
 -10  -3  -2   -1.24    0.55
  10   3   2    0.38    0.34
 -11  -3  -2    0.71    0.22
 -11  -3  -2    0.66    0.20
 -11  -3  -2    0.33    0.21
 -11  -3  -2   -0.06    0.64
  11   3   2    0.71    0.37
  11   3   2    0.51    0.27
 -12  -3  -2    0.26    0.69
 -12  -3  -2    1.26    0.23
 -12  -3  -2    0.97    0.26
 -12  -3  -2    0.74    0.26
  12   3   2    0.55    0.32
 -13  -3  -2    1.98    0.34
 -13  -3  -2    2.11    0.30
  13   3   2    2.08    0.38
  12  -4  -2    2.19    0.53
  12  -4  -2    1.34    0.41
  12  -4  -2    1.78    0.39
  12  -4  -2    1.31    0.30
  12  -4  -2    1.32    0.42
 -12   4   2    1.27    0.24
 -12   4   2    1.28    0.28
 -12   4   2   -0.12    0.72
  11  -4  -2    0.78    0.70
 -11   4   2    0.10    0.15
 -11   4   2   -0.89    1.11
 -11   4   2    0.41    0.22
 -11   4   2    0.09    0.18
  10  -4  -2    0.88    0.32
  10  -4  -2    1.61    0.43
  10  -4  -2    1.84    0.30
  10  -4  -2    1.66    0.44
 -10   4   2    1.37    0.25
 -10   4   2    1.31    0.25
 -10   4   2    1.37    0.24
 -10   4   2   -0.16    0.66
   9  -4  -2    0.21    0.28
   9  -4  -2    0.39    0.19
   9  -4  -2    0.48    0.22
   9  -4  -2   -0.13    0.35
  -9   4   2    0.18    0.16
  -9   4   2    0.09    0.18
  -9   4   2    0.07    0.34
  -9   4   2    0.18    0.18
   8  -4  -2    5.08    0.61
  -8   4   2    4.98    0.66
  -8   4   2    5.50    0.59
  -8   4   2    5.05    0.59
  -8   4   2    5.46    0.58
   7  -4  -2    2.08    0.27
  -7   4   2    1.88    0.24
  -7   4   2    1.35    0.49
  -7   4   2    1.28    0.26
  -7   4   2    1.85    0.34
   6  -4  -2    6.44    0.62
   6  -4  -2    5.47    0.60
  -6   4   2    5.87    0.61
  -6   4   2    4.54    0.65
  -6   4   2    5.71    0.60
   5  -4  -2    0.52    0.13
   5  -4  -2    0.53    0.17
  -5   4   2    0.41    0.13
  -5   4   2    0.50    0.18
  -5   4   2    0.50    0.22
   4  -4  -2    6.61    0.72
  -4   4   2    7.77    0.77
  -4   4   2    6.33    0.71
   3  -4  -2    7.32    0.73
  -3   4   2    6.64    0.73
  -3   4   2    6.98    0.77
   2  -4  -2    1.02    0.24
  -2   4   2    0.84    0.14
   1  -4  -2   33.46    3.25
  -1   4   2   29.62    3.27
  -1   4   2   33.36    3.25
   0  -4  -2   20.13    2.11
   0   4   2   22.52    2.12
   0   4   2   19.77    2.11
  -1  -4  -2    5.87    0.66
  -1  -4  -2    7.09    0.67
  -1  -4  -2    6.17    0.66
   1   4   2    5.86    0.65
   1   4   2    6.01    0.64
  -2  -4  -2    0.04    0.12
  -2  -4  -2   -0.15    0.10
   2   4   2   -0.14    0.08
   2   4   2    0.02    0.11
  -3  -4  -2    4.30    0.54
   3   4   2    4.85    0.54
   3   4   2    5.40    0.54
   3   4   2    5.65    0.55
  -4  -4  -2   17.02    1.73
   4   4   2   16.24    1.72
   4   4   2   17.47    1.72
  -5  -4  -2    1.72    0.26
   5   4   2    1.96    0.25
   5   4   2    2.07    0.25
  -6  -4  -2    9.18    1.16
  -6  -4  -2   12.00    1.16
   6   4   2   10.67    1.12
   6   4   2   11.48    1.12
  -7  -4  -2    6.79    0.69
  -7  -4  -2    5.22    0.68
   7   4   2    6.63    0.69
   7   4   2    6.76    0.69
  -8  -4  -2    0.77    0.18
  -8  -4  -2    0.40    0.24
  -8  -4  -2    0.42    0.16
   8   4   2    0.38    0.18
   8   4   2    0.80    0.17
  -9  -4  -2    5.57    0.81
  -9  -4  -2    7.43    0.76
  -9  -4  -2    6.03    0.74
  -9  -4  -2    7.15    0.75
   9   4   2    7.86    0.75
   9   4   2    7.35    0.76
 -10  -4  -2    5.62    0.60
 -10  -4  -2    5.97    0.68
  10   4   2    4.68    0.63
  10   4   2    5.26    0.69
  10   4   2    4.76    0.64
 -11  -4  -2   -0.14    0.64
 -11  -4  -2    0.18    0.19
 -11  -4  -2    0.16    0.19
 -11  -4  -2    0.06    0.18
  11   4   2    0.37    0.28
  11   4   2   -0.09    0.36
 -12  -4  -2    2.52    0.36
 -12  -4  -2    1.28    0.72
 -12  -4  -2    1.96    0.33
 -12  -4  -2    1.91    0.30
  12   4   2    2.37    0.40
 -13  -4  -2   -0.33    0.58
 -13  -4  -2    0.49    0.24
 -13  -4  -2    0.32    0.18
  13   4   2    0.36    0.28
  12  -5  -2    0.35    0.36
  12  -5  -2    0.52    0.37
  12  -5  -2    0.45    0.44
  12  -5  -2    0.17    0.22
 -12   5   2    0.08    0.67
 -12   5   2    0.21    0.22
 -12   5   2    0.22    0.17
  11  -5  -2    0.32    0.25
  11  -5  -2    1.08    0.38
  11  -5  -2   -0.20    0.37
  11  -5  -2    0.91    0.40
 -11   5   2   -0.59    0.70
 -11   5   2    0.55    0.23
 -11   5   2    0.58    0.20
  10  -5  -2    2.51    0.37
  10  -5  -2    1.61    0.47
  10  -5  -2    2.17    0.41
  10  -5  -2    1.72    0.47
 -10   5   2    2.53    0.32
 -10   5   2    0.81    0.73
 -10   5   2    2.46    0.32
 -10   5   2    2.16    0.33
   9  -5  -2    0.68    0.43
   9  -5  -2    0.50    0.26
   9  -5  -2   -1.03    0.48
   9  -5  -2    0.65    0.23
  -9   5   2    0.24    0.16
  -9   5   2   -1.11    0.76
  -9   5   2    0.42    0.19
   8  -5  -2   -0.07    0.17
  -8   5   2    0.12    0.17
  -8   5   2    0.22    0.31
  -8   5   2    0.30    0.15
  -8   5   2    0.26    0.19
   7  -5  -2    3.55    0.52
  -7   5   2    4.30    0.47
  -7   5   2    4.11    0.45
  -7   5   2    3.73    0.53
   6  -5  -2   26.45    2.59
   6  -5  -2   23.54    2.57
  -6   5   2   24.42    2.62
  -6   5   2   26.00    2.59
  -6   5   2   26.40    2.58
   5  -5  -2    1.13    0.19
  -5   5   2    1.34    0.22
  -5   5   2    1.33    0.19
  -5   5   2    1.16    0.27
   4  -5  -2    6.09    0.68
  -4   5   2    7.60    0.70
  -4   5   2    5.76    0.72
  -4   5   2    6.62    0.69
   3  -5  -2    2.02    0.23
  -3   5   2    1.24    0.26
  -3   5   2    1.75    0.22
   2  -5  -2   14.66    1.50
   1  -5  -2   44.48    4.49
  -1   5   2   46.01    4.51
  -1   5   2   43.00    4.49
   0  -5  -2    0.06    0.13
   0   5   2   -0.09    0.16
   0   5   2    0.08    0.12
  -1  -5  -2   42.80    4.24
   1   5   2   40.73    4.23
   1   5   2   42.44    4.24
  -2  -5  -2   12.73    1.30
  -2  -5  -2   12.93    1.29
   2   5   2   12.01    1.28
   2   5   2   12.78    1.29
  -3  -5  -2    4.25    0.47
  -3  -5  -2    4.22    0.49
   3   5   2    4.61    0.48
   3   5   2    4.80    0.49
  -4  -5  -2    3.75    0.44
   4   5   2    3.66    0.42
   4   5   2    3.99    0.43
   4   5   2    4.16    0.44
  -5  -5  -2   16.07    1.61
   5   5   2   15.38    1.61
  -6  -5  -2   14.71    1.66
  -6  -5  -2   14.73    1.70
  -6  -5  -2   18.01    1.67
   6   5   2   17.37    1.67
  -7  -5  -2    0.28    0.24
  -7  -5  -2    0.52    0.15
   7   5   2    0.30    0.17
   7   5   2    0.63    0.16
  -8  -5  -2    1.17    0.22
  -8  -5  -2    1.15    0.31
  -8  -5  -2    1.40    0.24
  -8  -5  -2    1.68    0.23
   8   5   2    1.37    0.22
   8   5   2    1.18    0.24
  -9  -5  -2    1.06    0.18
  -9  -5  -2    0.74    0.20
  -9  -5  -2    0.66    0.29
  -9  -5  -2    0.63    0.20
   9   5   2    0.40    0.21
   9   5   2    1.14    0.21
 -10  -5  -2    5.97    0.76
 -10  -5  -2    7.92    0.76
 -10  -5  -2    7.14    0.77
 -10  -5  -2    6.75    0.89
 -11  -5  -2    1.34    0.28
 -11  -5  -2    0.98    0.69
 -11  -5  -2    1.58    0.25
 -11  -5  -2    1.65    0.28
  11   5   2    1.43    0.35
 -12  -5  -2    0.67    0.25
 -12  -5  -2    0.37    0.65
 -12  -5  -2    0.66    0.35
 -12  -5  -2    0.51    0.26
  12   5   2    0.81    0.32
 -13  -5  -2    0.15    0.24
 -13  -5  -2    0.07    0.17
 -13  -5  -2   -0.51    0.56
  13   5   2    0.55    0.29
  11  -6  -2    0.64    0.41
  11  -6  -2    1.02    0.28
  11  -6  -2    0.91    0.40
  11  -6  -2    0.75    0.42
 -11   6   2   -0.71    0.68
 -11   6   2    0.69    0.21
 -11   6   2    0.93    0.37
  10  -6  -2    0.70    0.27
  10  -6  -2    1.38    0.55
  10  -6  -2    0.98    0.45
  10  -6  -2    1.37    0.36
 -10   6   2    0.55    0.22
 -10   6   2    0.79    0.24
 -10   6   2    0.38    0.21
 -10   6   2    1.49    0.90
   9  -6  -2    2.56    0.50
   9  -6  -2    2.45    0.38
   9  -6  -2    2.22    0.36
   9  -6  -2    2.24    0.58
  -9   6   2    1.58    0.32
  -9   6   2    2.50    0.31
  -9   6   2    2.07    0.33
   8  -6  -2    1.50    0.29
   8  -6  -2    1.21    0.45
   8  -6  -2    1.39    0.29
  -8   6   2    1.03    0.25
  -8   6   2    1.48    0.54
  -8   6   2    1.74    0.24
  -8   6   2    1.30    0.26
   7  -6  -2    2.20    0.34
  -7   6   2    2.76    0.34
  -7   6   2    3.04    0.45
  -7   6   2    2.27    0.32
  -7   6   2    1.95    0.30
   6  -6  -2    2.87    0.39
   6  -6  -2    2.77    0.34
  -6   6   2    2.76    0.34
  -6   6   2    2.78    0.36
  -6   6   2    2.97    0.37
   5  -6  -2    3.17    0.32
  -5   6   2    2.84    0.31
  -5   6   2    1.91    0.33
  -5   6   2    1.85    0.38
   4  -6  -2    0.02    0.14
  -4   6   2    0.23    0.18
  -4   6   2   -0.07    0.13
  -4   6   2    0.20    0.22
   3  -6  -2    9.47    1.02
  -3   6   2   10.16    1.02
   2  -6  -2    8.49    0.83
  -2   6   2    6.85    0.85
  -2   6   2    8.36    0.83
   1  -6  -2    5.37    0.57
  -1   6   2    5.94    0.58
  -1   6   2    4.71    0.60
   0  -6  -2    3.40    0.39
   0   6   2    3.38    0.38
  -1  -6  -2   12.08    1.24
   1   6   2   11.77    1.24
   1   6   2   12.21    1.24
  -2  -6  -2   13.07    1.43
  -2  -6  -2   14.28    1.44
   2   6   2   14.31    1.42
   2   6   2   14.04    1.43
  -3  -6  -2    2.82    0.31
  -3  -6  -2    3.28    0.35
   3   6   2    2.54    0.32
   3   6   2    2.42    0.32
  -4  -6  -2    2.85    0.34
   4   6   2    2.88    0.32
   4   6   2    2.50    0.34
   4   6   2    2.85    0.35
  -5  -6  -2    4.40    0.62
  -5  -6  -2    6.01    0.62
   5   6   2    5.20    0.61
   5   6   2    6.62    0.62
  -6  -6  -2    5.36    0.52
  -6  -6  -2    4.71    0.53
   6   6   2    4.39    0.53
   6   6   2    4.35    0.52
  -7  -6  -2    4.38    0.46
  -7  -6  -2    4.04    0.42
  -7  -6  -2    3.24    0.50
  -7  -6  -2    3.68    0.43
   7   6   2    3.59    0.45
   7   6   2    3.62    0.44
  -8  -6  -2    7.36    0.85
  -8  -6  -2    7.63    0.77
  -8  -6  -2    7.55    0.78
  -8  -6  -2    6.74    0.78
   8   6   2    6.45    0.78
   8   6   2    7.68    0.79
  -9  -6  -2    2.22    0.29
  -9  -6  -2    1.71    0.25
  -9  -6  -2    1.42    0.27
  -9  -6  -2    0.97    0.37
   9   6   2    2.29    0.33
   9   6   2    2.17    0.29
 -10  -6  -2    1.37    0.42
 -10  -6  -2    2.18    0.28
 -10  -6  -2    0.78    0.69
 -10  -6  -2    2.53    0.37
 -10  -6  -2    1.74    0.30
  10   6   2    2.40    0.38
 -11  -6  -2    0.91    0.21
 -11  -6  -2    0.81    0.24
 -11  -6  -2    0.87    0.26
 -11  -6  -2   -0.29    0.65
  11   6   2    1.03    0.33
 -12  -6  -2    1.05    0.28
 -12  -6  -2    0.33    0.66
 -12  -6  -2    0.94    0.22
  12   6   2    0.90    0.33
 -13  -6  -2    0.06    0.18
 -13  -6  -2    0.19    0.24
 -13  -6  -2    0.18    0.58
  13   6   2    0.09    0.29
  11  -7  -2   -0.34    0.43
  11  -7  -2    0.16    0.41
  11  -7  -2    0.13    0.23
  11  -7  -2    0.09    0.35
 -11   7   2    0.24    0.22
 -11   7   2   -0.13    0.17
 -11   7   2    1.73    0.71
  10  -7  -2   -0.53    0.48
  10  -7  -2    0.90    0.41
  10  -7  -2    0.55    0.26
  10  -7  -2    0.90    0.41
 -10   7   2    0.63    0.24
 -10   7   2    1.01    0.23
 -10   7   2   -0.08    0.68
   9  -7  -2    1.83    0.31
   9  -7  -2    1.10    0.34
   9  -7  -2    0.34    0.37
   9  -7  -2    2.48    0.48
   9  -7  -2    0.79    0.51
  -9   7   2    0.32    0.69
  -9   7   2    1.49    0.28
  -9   7   2    1.75    0.30
  -9   7   2    1.51    0.25
   8  -7  -2    1.18    0.32
   8  -7  -2    0.40    0.50
   8  -7  -2    0.72    0.26
   8  -7  -2   -0.26    0.30
  -8   7   2    0.32    0.24
  -8   7   2    0.30    0.22
  -8   7   2    0.74    0.20
  -8   7   2    0.27    1.03
   7  -7  -2    0.57    0.24
  -7   7   2    0.56    0.23
  -7   7   2    0.95    0.22
  -7   7   2    0.93    0.36
  -7   7   2    0.74    0.20
   6  -7  -2    2.55    0.38
  -6   7   2    2.75    0.38
  -6   7   2    2.37    0.36
  -6   7   2    3.25    0.36
  -6   7   2    2.95    0.46
   5  -7  -2    4.54    0.47
  -5   7   2    3.50    0.55
  -5   7   2    4.32    0.47
  -5   7   2    3.28    0.51
  -5   7   2    4.56    0.49
   4  -7  -2    8.60    0.78
  -4   7   2    6.19    0.82
  -4   7   2    6.67    0.78
  -3   7   2    4.99    0.60
  -3   7   2    4.78    0.55
  -2   7   2   12.17    1.20
  -2   7   2   10.12    1.14
   1  -7  -2    2.59    0.36
  -1   7   2    3.18    0.36
  -1   7   2    3.38    0.41
   0  -7  -2    0.84    0.19
   0   7   2    0.75    0.17
   0   7   2    0.57    0.23
  -1  -7  -2    8.87    0.94
   1   7   2    8.55    0.88
   1   7   2    7.90    0.87
  -2  -7  -2   13.99    1.43
  -2  -7  -2   14.08    1.42
   2   7   2   13.12    1.41
   2   7   2   14.12    1.42
  -3  -7  -2   16.15    1.68
  -3  -7  -2   16.19    1.67
   3   7   2   16.87    1.68
   3   7   2   16.06    1.66
  -4  -7  -2    0.34    0.19
   4   7   2    0.61    0.18
   4   7   2    0.56    0.16
   4   7   2    0.93    0.20
  -5  -7  -2    0.86    0.24
   5   7   2    1.50    0.21
   5   7   2    1.24    0.24
   5   7   2    1.39    0.24
  -6  -7  -2   10.78    1.10
  -6  -7  -2   10.86    1.12
   6   7   2    9.93    1.11
   6   7   2   10.48    1.11
  -7  -7  -2    6.32    0.87
  -7  -7  -2    7.62    0.83
  -7  -7  -2    8.49    0.84
   7   7   2    8.86    0.84
   7   7   2    7.45    0.83
  -8  -7  -2    1.77    0.25
  -8  -7  -2    1.72    0.28
  -8  -7  -2    1.68    0.37
   8   7   2    2.16    0.29
   8   7   2    1.57    0.29
  -9  -7  -2   -0.24    0.63
  -9  -7  -2    0.16    0.16
  -9  -7  -2    0.05    0.30
  -9  -7  -2    0.47    0.21
  -9  -7  -2    0.19    0.18
   9   7   2    0.10    0.19
   9   7   2    0.07    0.26
   9   7   2   -0.21    0.18
 -10  -7  -2    0.52    0.22
 -10  -7  -2    0.31    0.18
 -10  -7  -2    0.29    0.22
 -10  -7  -2    0.12    0.65
  10   7   2    0.64    0.31
 -11  -7  -2   -0.07    0.18
 -11  -7  -2    0.42    0.24
 -11  -7  -2    0.09    0.33
 -11  -7  -2   -0.52    0.64
  11   7   2    0.10    0.31
 -12  -7  -2   -0.39    0.63
 -12  -7  -2   -0.15    0.18
 -12  -7  -2   -0.14    0.23
  12   7   2    0.20    0.31
 -13  -7  -2    1.41    0.28
 -13  -7  -2    1.31    0.25
 -13  -7  -2   -0.30    0.56
  13   7   2    1.24    0.34
  10  -8  -2   -0.04    0.44
  10  -8  -2    0.16    0.24
  10  -8  -2   -0.26    0.50
  10  -8  -2    0.40    0.38
 -10   8   2   -0.87    0.65
 -10   8   2    0.09    0.22
 -10   8   2    0.14    0.20
   9  -8  -2    3.56    0.87
   9  -8  -2    1.70    0.51
   9  -8  -2    1.78    0.47
  -9   8   2    2.13    0.34
  -9   8   2    2.01    0.33
   8  -8  -2   -0.17    0.42
   8  -8  -2    0.97    0.31
   8  -8  -2    1.17    0.29
  -8   8   2    1.03    0.21
  -8   8   2   -0.81    0.65
  -8   8   2    1.06    0.24
  -8   8   2    0.72    0.25
   7  -8  -2    0.33    0.40
  -7   8   2    0.00    0.62
  -7   8   2    0.16    0.21
  -7   8   2    0.09    0.21
  -7   8   2    0.38    0.18
  -7   8   2    0.03    0.36
   6  -8  -2    0.77    0.24
  -6   8   2    0.73    0.24
  -6   8   2    0.91    0.20
  -6   8   2    0.18    0.21
  -6   8   2    0.66    0.35
   5  -8  -2    0.27    0.18
  -5   8   2    0.14    0.16
  -5   8   2    0.27    0.30
  -5   8   2   -0.01    0.20
  -5   8   2    0.34    0.20
   4  -8  -2    0.63    0.20
  -4   8   2    0.58    0.18
  -4   8   2    0.88    0.22
  -4   8   2    0.31    0.22
   3  -8  -2    2.28    0.28
  -3   8   2    2.02    0.26
  -3   8   2    1.43    0.34
  -3   8   2    1.21    0.28
   2  -8  -2    1.46    0.27
  -2   8   2    1.96    0.35
  -2   8   2    1.84    0.26
  -2   8   2    2.16    0.30
   1  -8  -2    3.94    0.44
  -1   8   2    4.15    0.43
  -1   8   2    3.14    0.48
  -1   8   2    3.14    0.44
   0  -8  -2    1.76    0.27
   0   8   2    1.75    0.26
  -1  -8  -2    0.28    0.20
   1   8   2    0.62    0.19
   1   8   2    0.71    0.18
  -2  -8  -2   15.19    1.49
   2   8   2   13.94    1.48
   2   8   2   14.13    1.49
  -3  -8  -2    0.74    0.21
  -3  -8  -2    0.84    0.19
   3   8   2    0.99    0.19
   3   8   2    0.72    0.21
  -4  -8  -2    0.39    0.18
  -4  -8  -2    0.69    0.16
  -4  -8  -2    0.80    0.21
   4   8   2    0.85    0.20
   4   8   2    0.65    0.17
   4   8   2    0.45    0.22
  -5  -8  -2    1.00    0.23
  -5  -8  -2    0.77    0.20
   5   8   2    1.29    0.21
   5   8   2    1.31    0.25
   5   8   2    1.14    0.23
  -6  -8  -2    3.86    0.45
  -6  -8  -2    3.42    0.43
  -6  -8  -2    4.05    0.43
   6   8   2    3.74    0.45
   6   8   2    3.34    0.45
  -7  -8  -2    2.81    0.31
  -7  -8  -2    2.20    0.30
  -7  -8  -2    2.15    0.34
   7   8   2    1.83    0.33
  -8  -8  -2   -0.18    0.17
  -8  -8  -2   -0.03    0.30
  -8  -8  -2    0.06    0.16
  -8  -8  -2    0.29    0.21
   8   8   2   -0.20    0.21
   8   8   2    0.05    0.21
  -9  -8  -2    1.98    0.31
  -9  -8  -2    2.68    0.30
  -9  -8  -2    1.66    0.30
  -9  -8  -2    2.16    0.67
   9   8   2    1.50    0.32
 -10  -8  -2    2.05    0.33
 -10  -8  -2    0.28    0.69
 -10  -8  -2    2.24    0.33
 -10  -8  -2    1.92    0.30
  10   8   2    2.53    0.42
 -11  -8  -2   -1.16    1.07
 -11  -8  -2    0.26    0.24
 -11  -8  -2    0.29    0.25
 -11  -8  -2    0.44    0.21
 -12  -8  -2    0.33    0.61
 -12  -8  -2    0.69    0.26
 -12  -8  -2    0.88    0.23
  12   8   2    0.76    0.34
  10  -9  -2   -0.42    0.34
  10  -9  -2    0.14    0.23
  10  -9  -2    0.55    0.50
 -10   9   2    0.07    0.22
 -10   9   2   -0.01    0.18
 -10   9   2    0.05    0.58
   9  -9  -2    0.13    0.24
   9  -9  -2   -0.13    0.46
   9  -9  -2    0.35    0.40
  -9   9   2    0.11    0.20
  -9   9   2    0.16    0.67
  -9   9   2    0.20    0.23
   8  -9  -2   -0.12    0.39
   8  -9  -2    0.64    0.27
  -8   9   2    0.14    0.70
  -8   9   2    0.29    0.24
  -8   9   2    0.79    0.24
   7  -9  -2    2.63    0.38
   7  -9  -2    2.00    0.49
   7  -9  -2    2.10    0.37
  -7   9   2    1.95    0.30
  -7   9   2    0.44    0.69
  -7   9   2    1.32    0.32
  -7   9   2    1.96    0.32
   6  -9  -2    0.51    0.27
  -6   9   2   -0.21    0.60
  -6   9   2    0.80    0.21
  -6   9   2    0.48    0.23
  -6   9   2    0.38    0.36
  -6   9   2    0.95    0.32
   5  -9  -2    1.09    0.31
   5  -9  -2    0.29    0.23
  -5   9   2    0.71    0.23
  -5   9   2    0.35    0.32
  -5   9   2    0.43    0.18
  -5   9   2    0.01    0.21
   4  -9  -2    3.80    0.45
  -4   9   2    4.23    0.45
  -4   9   2    2.96    0.53
  -4   9   2    4.17    0.46
  -4   9   2    3.21    0.46
   3  -9  -2    2.51    0.33
  -3   9   2    2.46    0.43
  -3   9   2    2.52    0.33
  -3   9   2    1.92    0.42
   2  -9  -2    4.30    0.52
  -2   9   2    4.82    0.60
  -2   9   2    4.91    0.56
  -2   9   2    4.34    0.53
  -2   9   2    4.33    0.53
   1  -9  -2    4.09    0.50
  -1   9   2    4.22    0.49
  -1   9   2    3.75    0.55
  -1   9   2    4.86    0.51
   0  -9  -2    3.09    0.42
   0   9   2    4.04    0.44
   0   9   2    3.28    0.42
   0   9   2    3.83    0.54
  -1  -9  -2    5.86    0.67
   1   9   2    6.57    0.66
   1   9   2    5.70    0.66
  -2  -9  -2    0.55    0.23
  -2  -9  -2    0.20    0.20
  -2  -9  -2    0.52    0.19
   2   9   2    0.57    0.25
   2   9   2    0.07    0.18
   2   9   2    0.22    0.18
  -3  -9  -2    1.83    0.28
  -3  -9  -2    1.59    0.26
  -3  -9  -2    1.83    0.27
   3   9   2    1.26    0.26
   3   9   2    2.13    0.27
  -4  -9  -2    0.94    0.23
  -4  -9  -2    0.70    0.19
  -4  -9  -2    0.54    0.18
   4   9   2    0.79    0.20
   4   9   2    0.76    0.22
  -5  -9  -2   -0.07    0.17
  -5  -9  -2    0.16    0.17
  -5  -9  -2   -0.01    0.20
   5   9   2    0.11    0.18
   5   9   2    0.46    0.19
   5   9   2    0.15    0.22
  -6  -9  -2    2.03    0.32
  -6  -9  -2    1.66    0.28
  -6  -9  -2    2.45    0.29
   6   9   2    1.40    0.31
   6   9   2    2.51    0.32
  -7  -9  -2    0.27    0.19
  -7  -9  -2    0.22    0.21
  -7  -9  -2    0.37    0.19
   7   9   2    0.20    0.23
   7   9   2    0.33    0.24
  -8  -9  -2    0.05    0.19
  -8  -9  -2   -0.05    0.32
  -8  -9  -2    0.04    0.23
  -8  -9  -2    0.01    0.18
  -8  -9  -2    0.48    0.58
   8   9   2    0.10    0.23
   8   9   2    0.07    0.23
   8   9   2    0.20    0.30
  -9  -9  -2    1.36    0.25
  -9  -9  -2    1.09    0.26
  -9  -9  -2    0.70    0.64
   9   9   2    0.77    0.79
   9   9   2    1.11    0.36
   9   9   2    0.94    0.29
 -10  -9  -2    1.19    0.25
 -10  -9  -2    0.73    0.24
 -10  -9  -2    0.18    0.65
 -10  -9  -2    0.66    0.25
  10   9   2    0.94    0.36
  10   9   2    0.32    0.73
 -11  -9  -2    1.16    0.28
 -11  -9  -2    0.69    0.26
 -11  -9  -2    0.69    0.65
  11   9   2    0.86    0.74
  11   9   2    1.40    0.39
 -12  -9  -2    0.28    0.22
 -12  -9  -2    0.43    0.59
 -12  -9  -2   -0.02    0.23
  12   9   2    0.18    0.32
   9 -10  -2    0.37    0.44
   9 -10  -2    0.29    0.23
   9 -10  -2   -0.24    0.36
  -9  10   2    0.12    0.20
  -9  10   2    0.08    0.23
  -9  10   2   -0.92    0.57
   8 -10  -2    0.22    0.27
   8 -10  -2    0.06    0.40
  -8  10   2    0.08    0.24
  -8  10   2   -0.55    0.64
  -8  10   2    0.21    0.21
   7 -10  -2    0.24    0.33
   7 -10  -2    0.41    0.28
   7 -10  -2   -0.68    0.40
  -7  10   2   -0.01    0.66
  -7  10   2   -0.14    0.22
  -7  10   2    0.51    0.25
  -7  10   2    0.19    0.22
   6 -10  -2    0.01    0.27
   6 -10  -2    0.09    0.26
   6 -10  -2    0.47    0.67
  -6  10   2    0.19    0.23
  -6  10   2    0.42    0.24
  -6  10   2    0.52    0.68
  -6  10   2    0.12    0.19
   5 -10  -2    2.61    0.36
   5 -10  -2    1.88    0.37
  -5  10   2    1.38    0.31
  -5  10   2    0.76    0.40
  -5  10   2    2.40    0.30
  -5  10   2    1.45    0.73
  -5  10   2    2.56    0.37
   4 -10  -2    0.45    0.23
  -4  10   2    0.16    0.18
  -4  10   2    0.21    0.32
  -4  10   2    0.03    0.22
  -4  10   2    0.06    0.23
   3 -10  -2    0.09    0.23
  -3  10   2    0.37    0.23
  -3  10   2    0.20    0.33
  -3  10   2   -0.06    0.21
  -3  10   2    0.11    0.19
   2 -10  -2    0.48    0.23
  -2  10   2    0.49    0.23
  -2  10   2    0.73    0.23
  -2  10   2    0.44    0.19
  -2  10   2    0.26    0.32
   1 -10  -2    0.34    0.22
  -1  10   2    0.42    0.22
  -1  10   2    0.69    0.23
  -1  10   2    0.66    0.20
   0 -10  -2    0.09    0.25
   0 -10  -2    0.13    0.20
   0  10   2    0.14    0.21
   0  10   2   -0.16    0.21
   0  10   2    0.22    0.21
   0  10   2    0.28    0.19
  -1 -10  -2    0.68    0.23
  -1 -10  -2    0.63    0.22
   1  10   2    0.63    0.23
   1  10   2    1.08    0.29
  -2 -10  -2    0.52    0.21
  -2 -10  -2    0.44    0.20
  -2 -10  -2    0.98    0.31
   2  10   2    1.08    0.24
   2  10   2    0.30    0.21
   2  10   2    0.59    0.22
  -3 -10  -2    0.37    0.19
  -3 -10  -2    0.42    0.21
  -3 -10  -2    0.27    0.19
  -3 -10  -2    0.42    0.20
   3  10   2    0.16    0.21
   3  10   2    0.38    0.22
   3  10   2    0.09    0.21
  -4 -10  -2    0.20    0.21
  -4 -10  -2    0.08    0.18
  -4 -10  -2    0.13    0.18
  -4 -10  -2   -0.18    0.17
   4  10   2   -0.08    0.23
   4  10   2    0.04    0.28
  -5 -10  -2    0.24    0.21
  -5 -10  -2   -0.05    0.18
  -5 -10  -2    0.03    0.18
   5  10   2    0.16    0.20
   5  10   2   -0.27    0.23
  -6 -10  -2    0.31    0.23
  -6 -10  -2    0.42    0.20
  -6 -10  -2    0.35    0.19
   6  10   2    0.03    0.21
   6  10   2    0.47    0.26
  -7 -10  -2    0.47    0.21
  -7 -10  -2    0.01    0.20
  -7 -10  -2    0.42    0.23
  -7 -10  -2   -0.41    0.54
   7  10   2    0.53    0.26
   7  10   2    0.53    0.32
   7  10   2    0.47    0.25
  -8 -10  -2   -0.23    0.57
  -8 -10  -2    0.00    0.21
  -8 -10  -2    0.24    0.35
  -8 -10  -2   -0.19    0.23
  -8 -10  -2   -0.18    0.21
   8  10   2   -0.26    0.64
   8  10   2   -0.05    0.26
   8  10   2   -0.12    0.42
   8  10   2    0.76    0.28
   8  10   2    0.70    0.34
  -9 -10  -2    1.64    0.32
  -9 -10  -2    0.80    0.66
  -9 -10  -2    2.54    0.33
   9  10   2    2.26    0.46
   9  10   2    2.06    0.75
 -10 -10  -2    0.24    0.22
 -10 -10  -2    0.42    0.24
 -10 -10  -2   -0.10    0.22
  10  10   2    1.40    0.73
 -11 -10  -2    0.01    0.58
 -11 -10  -2    0.01    0.23
  11  10   2    0.01    0.34
  11  10   2   -0.79    0.62
 -12 -10  -2   -0.56    0.51
 -12 -10  -2    0.13    0.22
 -12 -10  -2   -0.02    0.23
  12  10   2   -0.03    0.30
   8 -11  -2   -0.45    0.36
   8 -11  -2    0.24    0.26
  -8  11   2    0.45    0.24
  -8  11   2    0.11    0.21
  -8  11   2   -0.16    0.58
   7 -11  -2   -0.13    0.41
   7 -11  -2    0.42    0.29
  -7  11   2   -0.04    0.23
  -7  11   2    0.22    0.62
  -7  11   2    0.14    0.25
   6 -11  -2    1.72    0.48
   6 -11  -2    0.67    0.31
   6 -11  -2    0.43    0.34
  -6  11   2    0.02    0.25
  -6  11   2    0.62    0.34
  -6  11   2    0.50    0.64
  -6  11   2    0.32    0.24
   5 -11  -2    0.35    0.28
   5 -11  -2    0.37    0.29
  -5  11   2    0.29    0.24
  -5  11   2    0.64    0.22
  -5  11   2    0.16    0.25
  -5  11   2    0.05    0.63
   4 -11  -2    0.51    0.33
   4 -11  -2    0.66    0.48
   4 -11  -2    0.83    0.28
   4 -11  -2    0.50    0.26
  -4  11   2    0.57    0.27
  -4  11   2    0.81    0.68
  -4  11   2    0.85    0.23
  -4  11   2    0.19    0.37
  -4  11   2    0.57    0.25
   3 -11  -2    0.10    0.24
   3 -11  -2    0.16    0.26
   3 -11  -2    0.07    0.28
  -3  11   2    0.03    0.33
  -3  11   2    0.38    0.22
  -3  11   2   -0.24    0.54
  -3  11   2    0.29    0.24
  -3  11   2    0.37    0.24
   2 -11  -2    0.08    0.24
  -2  11   2    0.31    0.23
  -2  11   2    0.18    0.23
  -2  11   2    0.35    0.21
   1 -11  -2    1.09    0.28
  -1  11   2    0.85    0.27
  -1  11   2    1.07    0.27
  -1  11   2    1.00    0.25
  -1  11   2    1.79    0.32
   0 -11  -2    0.66    0.24
   0  11   2    0.50    0.26
   0  11   2    0.39    0.23
   0  11   2    0.62    0.22
  -1 -11  -2   -0.05    0.22
  -1 -11  -2   -0.01    0.17
  -1 -11  -2    0.27    0.20
  -1 -11  -2   -0.15    0.21
   1  11   2    0.28    0.20
   1  11   2    0.52    0.28
   1  11   2   -0.12    0.21
  -2 -11  -2    0.53    0.19
  -2 -11  -2   -0.01    0.23
  -2 -11  -2   -0.16    0.19
   2  11   2    0.16    0.22
   2  11   2   -0.03    0.19
   2  11   2    0.23    0.21
  -3 -11  -2    0.09    0.21
  -3 -11  -2   -0.12    0.19
  -3 -11  -2    0.14    0.23
  -3 -11  -2   -0.03    0.19
   3  11   2    0.03    0.19
   3  11   2    0.41    0.23
   3  11   2   -0.33    0.21
  -4 -11  -2    0.08    0.21
  -4 -11  -2    0.42    0.21
  -4 -11  -2    0.83    0.25
   4  11   2    0.67    0.23
   4  11   2    0.69    0.28
  -5 -11  -2    0.06    0.23
  -5 -11  -2    0.40    0.21
  -5 -11  -2    0.50    0.21
   5  11   2    0.29    0.27
   5  11   2    0.71    0.25
  -6 -11  -2    0.02    0.24
  -6 -11  -2    0.78    0.52
  -6 -11  -2    0.29    0.21
  -6 -11  -2   -0.01    0.20
   6  11   2   -0.09    0.34
   6  11   2    0.47    0.25
   6  11   2   -0.07    0.27
  -7 -11  -2   -0.23    0.22
  -7 -11  -2    0.56    0.57
  -7 -11  -2    0.20    0.22
  -7 -11  -2    0.38    0.21
   7  11   2   -0.35    0.25
   7  11   2   -0.21    0.41
   7  11   2    0.39    0.29
   7  11   2    0.12    0.34
  -8 -11  -2    0.76    0.24
  -8 -11  -2    0.57    0.28
  -8 -11  -2    0.28    0.57
  -8 -11  -2    0.96    0.25
   8  11   2    0.80    0.38
   8  11   2   -0.22    0.61
   8  11   2   -0.05    0.30
   8  11   2    0.75    0.45
   8  11   2    0.66    0.38
  -9 -11  -2    0.95    0.27
  -9 -11  -2   -0.24    0.60
  -9 -11  -2    1.13    0.28
   9  11   2    0.92    0.39
   9  11   2    1.19    0.66
 -10 -11  -2    0.20    0.60
 -10 -11  -2    0.12    0.24
 -10 -11  -2    0.20    0.23
  10  11   2   -0.06    0.36
  10  11   2    0.17    0.63
 -11 -11  -2   -0.18    0.53
 -11 -11  -2    0.18    0.24
 -11 -11  -2    0.04    0.23
  11  11   2    0.47    0.35
   7 -12  -2    0.19    0.27
  -7  12   2    0.18    0.21
  -7  12   2    0.24    0.24
  -7  12   2   -0.32    0.56
   6 -12  -2    0.23    0.30
  -6  12   2    0.34    0.62
  -6  12   2    0.00    0.24
  -6  12   2    0.20    0.22
   5 -12  -2    0.04    0.30
   5 -12  -2    0.28    0.39
   5 -12  -2    0.19    0.42
  -5  12   2    0.32    0.26
  -5  12   2    0.24    0.64
  -5  12   2   -0.18    0.23
  -5  12   2    0.18    0.24
   4 -12  -2   -0.07    0.43
   4 -12  -2    0.03    0.29
   4 -12  -2    1.17    0.32
   4 -12  -2    0.33    0.32
  -4  12   2    0.58    0.60
  -4  12   2    1.00    0.47
  -4  12   2    0.17    0.25
  -4  12   2    0.33    0.25
  -4  12   2    0.03    0.25
   3 -12  -2    1.65    0.33
   3 -12  -2    0.74    0.34
   3 -12  -2    1.48    0.71
   3 -12  -2    1.71    0.55
  -3  12   2    0.51    0.61
  -3  12   2    1.50    0.30
  -3  12   2    1.39    0.28
  -3  12   2    0.53    0.53
   2 -12  -2    0.40    0.27
   2 -12  -2    0.20    0.26
   2 -12  -2    0.59    0.47
  -2  12   2    0.46    0.23
  -2  12   2    0.12    0.27
  -2  12   2    0.41    0.25
  -2  12   2    0.85    0.40
   1 -12  -2    0.11    0.56
   1 -12  -2    0.13    0.26
   1 -12  -2    0.51    0.28
   1 -12  -2    0.48    0.28
  -1  12   2   -0.03    0.23
  -1  12   2    0.30    0.24
  -1  12   2    0.75    0.25
   0 -12  -2    0.16    0.25
   0 -12  -2   -0.19    0.24
   0  12   2    0.20    0.23
   0  12   2    0.62    0.24
   0  12   2    0.11    0.53
   0  12   2    0.21    0.23
  -1 -12  -2    0.45    0.19
  -1 -12  -2    0.28    0.25
  -1 -12  -2    0.53    0.26
   1  12   2    0.47    0.23
   1  12   2    0.39    0.24
   1  12   2    0.20    0.23
  -2 -12  -2   -0.32    0.24
  -2 -12  -2   -0.20    0.21
  -2 -12  -2    0.74    0.25
  -2 -12  -2    0.32    0.19
   2  12   2    0.30    0.22
   2  12   2    0.73    0.21
  -3 -12  -2    0.14    0.25
  -3 -12  -2   -0.04    0.20
  -3 -12  -2    0.69    0.21
  -3 -12  -2   -0.38    0.58
  -3 -12  -2    0.34    0.24
   3  12   2    0.18    0.23
  -4 -12  -2    0.17    0.21
  -4 -12  -2   -0.01    0.25
  -4 -12  -2    0.22    0.49
  -4 -12  -2    0.16    0.21
   4  12   2   -0.04    0.34
   4  12   2   -0.39    0.46
   4  12   2    0.02    0.23
   4  12   2   -0.21    0.28
  -5 -12  -2    0.30    0.23
  -5 -12  -2    0.51    0.24
   5  12   2    0.26    0.25
   5  12   2   -0.11    0.31
   5  12   2    0.42    0.43
  -6 -12  -2    0.99    0.30
  -6 -12  -2    0.66    0.55
  -6 -12  -2    1.19    0.27
  -6 -12  -2    1.10    0.27
  -6 -12  -2    0.52    0.35
   6  12   2    1.87    0.42
   6  12   2    1.07    0.33
   6  12   2    1.01    0.57
  -7 -12  -2   -0.48    0.34
  -7 -12  -2    0.69    0.58
  -7 -12  -2    0.19    0.23
  -7 -12  -2    0.10    0.24
  -7 -12  -2    0.13    0.26
   7  12   2    0.41    0.33
   7  12   2   -0.66    0.42
   7  12   2    0.57    0.38
   7  12   2    0.41    0.31
  -8 -12  -2    0.65    0.60
  -8 -12  -2    0.24    0.24
  -8 -12  -2    0.29    0.23
  -8 -12  -2   -0.01    0.36
  -8 -12  -2    0.85    0.50
   8  12   2    0.29    0.38
   8  12   2   -0.03    0.37
   8  12   2    0.59    0.44
  -9 -12  -2    0.21    0.59
  -9 -12  -2    0.88    0.29
  -9 -12  -2    0.79    0.27
   9  12   2    0.88    0.40
 -10 -12  -2    0.19    0.57
 -10 -12  -2    0.33    0.24
 -10 -12  -2    0.10    0.24
  10  12   2    0.30    0.36
   6 -13  -2    0.17    0.28
  -6  13   2    0.34    0.21
  -6  13   2    0.09    0.23
  -6  13   2    0.29    0.57
   5 -13  -2    0.18    0.30
  -5  13   2   -0.05    0.21
  -5  13   2   -0.07    0.59
  -5  13   2    0.12    0.42
  -5  13   2   -0.14    0.27
   4 -13  -2    0.35    0.33
   4 -13  -2    0.20    0.35
  -4  13   2   -0.08    0.65
  -4  13   2    0.19    0.25
  -4  13   2    0.09    0.23
  -4  13   2    0.13    0.61
  -4  13   2    0.21    0.23
   3 -13  -2   -0.15    0.46
   3 -13  -2    0.07    0.31
   3 -13  -2    0.01    0.33
   3 -13  -2   -0.18    0.45
  -3  13   2   -0.25    0.24
  -3  13   2    0.14    0.23
  -3  13   2    0.20    0.24
  -3  13   2   -1.12    0.54
  -3  13   2   -0.09    0.42
   2 -13  -2    0.33    0.30
   2 -13  -2    0.19    0.29
   2 -13  -2    0.32    0.48
   2 -13  -2    0.22    0.31
  -2  13   2    0.10    0.22
  -2  13   2    0.13    0.58
  -2  13   2    0.26    0.25
  -2  13   2    0.11    0.25
  -2  13   2    0.46    0.41
   1 -13  -2   -0.34    0.48
   1 -13  -2    0.73    0.30
   1 -13  -2    0.12    0.27
   1 -13  -2   -0.05    0.30
  -1  13   2    0.30    0.23
  -1  13   2   -0.07    0.24
  -1  13   2   -0.13    0.38
  -1  13   2    0.15    0.26
  -1  13   2    0.40    0.56
   0 -13  -2   -0.12    0.49
   0 -13  -2   -0.06    0.28
   0 -13  -2   -0.13    0.26
   0 -13  -2    0.10    0.27
   0  13   2   -0.15    0.26
   0  13   2    0.25    0.43
   0  13   2   -0.20    0.21
   0  13   2   -0.05    0.24
  -1 -13  -2    0.10    0.51
  -1 -13  -2    0.12    0.30
  -1 -13  -2    0.31    0.29
   1  13   2   -0.04    0.21
   1  13   2    0.07    0.24
   1  13   2    0.54    0.52
  -2 -13  -2    0.48    0.50
  -2 -13  -2    0.30    0.20
  -2 -13  -2    0.05    0.27
  -2 -13  -2    0.16    0.27
   2  13   2    0.65    0.23
   2  13   2    0.35    0.26
   2  13   2    0.22    0.50
   2  13   2   -0.09    0.42
  -3 -13  -2    0.09    0.26
  -3 -13  -2    0.41    0.52
  -3 -13  -2    0.16    0.23
   3  13   2    0.30    0.26
   3  13   2    0.49    0.50
   3  13   2   -0.14    0.35
  -4 -13  -2   -0.24    0.29
  -4 -13  -2    0.30    0.24
  -4 -13  -2    0.28    0.28
  -4 -13  -2    0.46    0.22
  -4 -13  -2    0.64    0.54
   4  13   2    0.45    0.49
   4  13   2   -0.05    0.28
   4  13   2    0.14    0.38
   4  13   2    0.58    0.31
  -5 -13  -2    0.56    0.27
  -5 -13  -2    0.59    0.25
  -5 -13  -2    0.22    0.26
  -5 -13  -2    0.70    0.32
  -5 -13  -2    0.28    0.53
   5  13   2    0.49    0.32
   5  13   2    0.06    0.40
   5  13   2    0.43    0.29
   5  13   2    0.83    0.49
  -6 -13  -2   -0.15    0.25
  -6 -13  -2    0.56    0.34
  -6 -13  -2    0.74    0.30
  -6 -13  -2   -0.22    0.23
  -6 -13  -2   -0.10    0.52
   6  13   2    0.46    0.45
   6  13   2   -0.34    0.36
   6  13   2   -0.44    0.31
   6  13   2    0.57    0.33
  -7 -13  -2    0.31    0.26
  -7 -13  -2    0.36    0.24
  -7 -13  -2    0.09    0.27
  -7 -13  -2   -0.13    0.35
   7  13   2    0.27    0.47
[truncated: 1,004,103 more chars]
